# Supplementary material for: A model for hydrophobic protrusions on peripheral membrane proteins
Source: PLoS Comput Biol. 2018 Jul 26;14(7):e1006325. doi: 10.1371/journal.pcbi.1006325 (PMC6080788; doi:10.1371/journal.pcbi.1006325)
Supplement: S1 Dataset — Comma-separated file with PDB IDs for the set and the OPM classification of these at the time of analysis. The PDB IDs also serve to identify entries in the OPM database. (CSV) [file pcbi.1006325.s002.csv]

superfamily	"type"	"class"	"family"	"pdb"
Bet v1-like	"Monotopic/peripheral"	"Alpha + Beta monotopic/peripheral"	"Phosphatidylinositol transfer protein (PITP)"	"1kcm"
Snake toxin-like	"Monotopic/peripheral"	"All beta monotopic/peripheral"	"Snake venom toxins"	"1tgx"
BamCD complex	"Monotopic/peripheral"	"All alpha monotopic/peripheral"	"BamCD complex"	"3tgo"
Ectatomin	"Monotopic/peripheral"	"All alpha monotopic/peripheral"	"Ectatomin"	"1eci"
Heme-dependent peroxidases	"Monotopic/peripheral"	"All alpha monotopic/peripheral"	"Haem peroxidase"	"4kvl"
Scorpion toxin-like knottin	"Monotopic/peripheral"	"Alpha + Beta monotopic/peripheral"	"Long-chain scorpion toxins"	"1jza"
Pectate lyase-like	"Monotopic/peripheral"	"All beta monotopic/peripheral"	"Autotransporter pertactin domain"	"1dab"
Secretory phospholipase A2	"Monotopic/peripheral"	"All alpha monotopic/peripheral"	"Vertebrate secretory phospholipase A2"	"2qog"
Omega conotoxin-like knottin	"Monotopic/peripheral"	"All beta monotopic/peripheral"	"Antifungal protein"	"1dkc"
Bet v1-like	"Monotopic/peripheral"	"Alpha + Beta monotopic/peripheral"	"Phosphatidylinositol transfer protein (PITP)"	"2a1l"
C2 domain	"Monotopic/peripheral"	"All beta monotopic/peripheral"	"C2 domain"	"3n5a"
Tetratrico peptide repeat superfamily	"Monotopic/peripheral"	"All alpha monotopic/peripheral"	"Tetratricopeptide repeat"	"1hxi"
Alpha/beta-hydrolases	"Monotopic/peripheral"	"Alpha/Beta monotopic/peripheral"	"Acetylcholinesterase-like"	"3biw"
Omega conotoxin-like knottin	"Monotopic/peripheral"	"All beta monotopic/peripheral"	"Conotoxin M"	"1as5"
Thioredoxin-like	"Monotopic/peripheral"	"Alpha/Beta monotopic/peripheral"	"Glutathione S-transferase"	"3g7j"
Cytochrome c	"Monotopic/peripheral"	"All alpha monotopic/peripheral"	"Monodomain cytochrome c"	"1co6"
Secretory phospholipase A2	"Monotopic/peripheral"	"All alpha monotopic/peripheral"	"Vertebrate secretory phospholipase A2"	"1ozy"
Phosphatidylinositol 3- and 4-kinase	"Monotopic/peripheral"	"All alpha monotopic/peripheral"	"Phosphatidylinositol 3- and 4-kinase"	"3hhm"
Peptidase clan PA	"Monotopic/peripheral"	"All beta monotopic/peripheral"	"Peptidase S7	Flavivirus NS3 serine protease"	"2whx"
Alpha/beta-hydrolases	"Monotopic/peripheral"	"Alpha/Beta monotopic/peripheral"	"Acetylcholinesterase-like"	"1p0i"
Secretory phospholipase A2	"Monotopic/peripheral"	"All alpha monotopic/peripheral"	"Vertebrate secretory phospholipase A2"	"2h4c"
Secretory phospholipase A2	"Monotopic/peripheral"	"All alpha monotopic/peripheral"	"Vertebrate secretory phospholipase A2"	"1gp7"
Enterocin A immunity protein	"Monotopic/peripheral"	"All alpha monotopic/peripheral"	"Enterocin A immunity protein"	"2fu2"
Galactose-binding domain-like	"Monotopic/peripheral"	"All beta monotopic/peripheral"	"Discoidin domain"	"3j2s"
Omega conotoxin-like knottin	"Monotopic/peripheral"	"All beta monotopic/peripheral"	"Spider toxins"	"2wh9"
Scorpion toxin-like knottin	"Monotopic/peripheral"	"Alpha + Beta monotopic/peripheral"	"Long-chain scorpion toxins"	"1i6f"
Alpha/beta-hydrolases	"Monotopic/peripheral"	"Alpha/Beta monotopic/peripheral"	"Bacterial lipase"	"3auk"
GlnB-like superfamily	"Monotopic/peripheral"	"Alpha + Beta monotopic/peripheral"	"CutA1 divalent ion tolerance protein"	"1osc"
C2 domain	"Monotopic/peripheral"	"All beta monotopic/peripheral"	"C2 domain"	"1yrk"
FAD binding domain	"Monotopic/peripheral"	"Alpha + Beta monotopic/peripheral"	"FAD binding domain"	"4ff6"
Alpha-helical (HDL) apolipoproteins	"Monotopic/peripheral"	"All alpha monotopic/peripheral"	"Apolipoprotein C-I"	"1ale"
Annexins	"Monotopic/peripheral"	"All alpha monotopic/peripheral"	"Annexins"	"1w7b"
Transcriptional factor tubby	"Monotopic/peripheral"	"Alpha + Beta monotopic/peripheral"	"Transcriptional factor tubby"	"1i7e"
Bet v1-like	"Monotopic/peripheral"	"Alpha + Beta monotopic/peripheral"	"STAR domain"	"3qsz"
Omega conotoxin-like knottin	"Monotopic/peripheral"	"All beta monotopic/peripheral"	"Conotoxin M"	"1jlp"
P-loop containing nucleoside triphosphate hydrolases	"Monotopic/peripheral"	"Alpha/Beta monotopic/peripheral"	"ADP ribosylation factor"	"2x77"
Annexins	"Monotopic/peripheral"	"All alpha monotopic/peripheral"	"Annexins"	"1n00"
Superantigen toxins	"Monotopic/peripheral"	"Alpha + Beta monotopic/peripheral"	"Staphylococcal/Streptococcal toxin"	"3r2t"
CoA-dependent acyltransferases	"Monotopic/peripheral"	"Alpha/Beta monotopic/peripheral"	"Choline/carnitine O-acyltransferases"	"2h3u"
Resistin	"Monotopic/peripheral"	"Alpha + Beta monotopic/peripheral"	"Resistin"	"1rgx"
Alpha/beta-hydrolases	"Monotopic/peripheral"	"Alpha/Beta monotopic/peripheral"	"Fungal lipases"	"1trh"
Corynebacterial porin B	"Monotopic/peripheral"	"All alpha monotopic/peripheral"	"Corynebacterial porin B"	"2vql"
HD/PDEase superfamily	"Monotopic/peripheral"	"All alpha monotopic/peripheral"	"3'5'-cyclic nucleotide phosphodiesterase"	"1rkp"
Lipocalins	"Monotopic/peripheral"	"All beta monotopic/peripheral"	"Fatty acid binding protein-like (n=10)"	"1icm"
Streptavidin-like	"Monotopic/peripheral"	"All beta monotopic/peripheral"	"Streptavidin-like bacterial lipoprotein"	"1ys5"
CheY-like	"Monotopic/peripheral"	"Alpha/Beta monotopic/peripheral"	"CheY-like"	"3i9v"
Scorpion toxin-like knottin	"Monotopic/peripheral"	"Alpha + Beta monotopic/peripheral"	"Arthropod defensins"	"1i2u"
Omega conotoxin-like knottin	"Monotopic/peripheral"	"All beta monotopic/peripheral"	"Insect toxins"	"1i26"
Colicin M	"Monotopic/peripheral"	"All alpha monotopic/peripheral"	"Colicin M"	"2xmx"
FYVE/PHD zinc finger	"Monotopic/peripheral"	"All beta monotopic/peripheral"	"FYVE	a phosphatidylinositol-3-phosphate binding domain"	"1zbd"
PilZ domain	"Monotopic/peripheral"	"Alpha + Beta monotopic/peripheral"	"PilZ domain"	"3dsg"
C2 domain	"Monotopic/peripheral"	"All beta monotopic/peripheral"	"C2 domain"	"2jqz"
OmpA	"Monotopic/peripheral"	"Alpha + Beta monotopic/peripheral"	"OmpA"	"4b62"
Defensin-like	"Monotopic/peripheral"	"All beta monotopic/peripheral"	"Vertebrate defensin"	"1e4r"
Cystine-knot cytokines	"Monotopic/peripheral"	"All beta monotopic/peripheral"	"Gonadodropin/Follitropin"	"1fl7"
Lipocalins	"Monotopic/peripheral"	"All beta monotopic/peripheral"	"Retinol binding protein-like (n=8	S=12)"	"2ktd"
Acanthaporin	"Monotopic/peripheral"	"All alpha monotopic/peripheral"	"Acanthaporin"	"2ku8"
Common phosphate binding-site TIM barrel superfamily	"Monotopic/peripheral"	"Alpha/Beta monotopic/peripheral"	"DAHP synthetase I family"	"1of8"
Retinal pigment epithelial membrane protein	"Monotopic/peripheral"	"All beta monotopic/peripheral"	"Retinal pigment epithelial membrane protein"	"3fsn"
Bactericidal permeability increasing protein family	"Monotopic/peripheral"	"Alpha + Beta monotopic/peripheral"	"Bactericidal permeability increasing protein family"	"3zpm"
Alpha/beta-hydrolases	"Monotopic/peripheral"	"Alpha/Beta monotopic/peripheral"	"Mycobacterial antigens"	"1f0n"
Squalene/phytoene synthase	"Monotopic/peripheral"	"All alpha monotopic/peripheral"	"Squalene/phytoene synthase"	"3vjc"
PH domain-like	"Monotopic/peripheral"	"All beta monotopic/peripheral"	"Pleckstrin-homology domain"	"2d9v"
Scorpion toxin-like knottin	"Monotopic/peripheral"	"Alpha + Beta monotopic/peripheral"	"Plant defensins"	"1brz"
Plant thionin	"Monotopic/peripheral"	"Alpha + Beta monotopic/peripheral"	"Plant thionin"	"1ejg"
Lipocalins	"Monotopic/peripheral"	"All beta monotopic/peripheral"	"Fatty acid binding protein-like (n=10)"	"1lpj"
PH domain-like	"Monotopic/peripheral"	"All beta monotopic/peripheral"	"Pleckstrin-homology domain"	"2d9x"
Bet v1-like	"Monotopic/peripheral"	"Alpha + Beta monotopic/peripheral"	"STAR domain"	"1em2"
FMN-linked oxidoreductases	"Monotopic/peripheral"	"Alpha/Beta monotopic/peripheral"	"FMN-linked oxidoreductases"	"3i65"
Saposin	"Monotopic/peripheral"	"All alpha monotopic/peripheral"	"Saposin"	"2dob"
N-acetylmuramoyl-L-alanine amidase	"Monotopic/peripheral"	"Alpha + Beta monotopic/peripheral"	"N-acetylmuramoyl-L-alanine amidase"	"1sk4"
Alpha/beta-hydrolases	"Monotopic/peripheral"	"Alpha/Beta monotopic/peripheral"	"Carboxylesterase"	"2hm7"
Six-hairpin glycosidase superfamily	"Monotopic/peripheral"	"All alpha monotopic/peripheral"	"Terpene synthases"	"2sqc"
CoA-dependent acyltransferases	"Monotopic/peripheral"	"Alpha/Beta monotopic/peripheral"	"Choline/carnitine O-acyltransferases"	"1ndb"
PLC-like phosphodiesterases	"Monotopic/peripheral"	"Alpha/Beta monotopic/peripheral"	"Bacterial PLC"	"4f2t"
Defensin-like	"Monotopic/peripheral"	"All beta monotopic/peripheral"	"Vertebrate defensin"	"1kj6"
PH domain-like	"Monotopic/peripheral"	"All beta monotopic/peripheral"	"Pleckstrin-homology domain"	"1dyn"
Peptidase clan AA	"Monotopic/peripheral"	"All beta monotopic/peripheral"	"Retroviral aspartyl protease"	"2q63"
Flavoprotein	"Monotopic/peripheral"	"Alpha/Beta monotopic/peripheral"	"NADPH-dependent FMN reductase"	"1rtt"
Transglycosidases	"Monotopic/peripheral"	"Alpha/Beta monotopic/peripheral"	"Hyaluronidase"	"1fcq"
Tetratrico peptide repeat superfamily	"Monotopic/peripheral"	"All alpha monotopic/peripheral"	"SNAP family"	"1qqe"
Secretory phospholipase A2	"Monotopic/peripheral"	"All alpha monotopic/peripheral"	"Vertebrate secretory phospholipase A2"	"3g8g"
Scorpion toxin-like knottin	"Monotopic/peripheral"	"Alpha + Beta monotopic/peripheral"	"Diapausin"	"2e2f"
Thioredoxin-like	"Monotopic/peripheral"	"Alpha/Beta monotopic/peripheral"	"Phosducin"	"1b9x"
Glycolipid transfer protein	"Monotopic/peripheral"	"All alpha monotopic/peripheral"	"Glycolipid transfer protein"	"1wbe"
Omega conotoxin-like knottin	"Monotopic/peripheral"	"All beta monotopic/peripheral"	"Gurmarin"	"1c4e"
Omega conotoxin-like knottin	"Monotopic/peripheral"	"All beta monotopic/peripheral"	"Spider toxins"	"2i1t"
Omega conotoxin-like knottin	"Monotopic/peripheral"	"All beta monotopic/peripheral"	"Spider toxins"	"1v90"
Secretory phospholipase A2	"Monotopic/peripheral"	"All alpha monotopic/peripheral"	"Vertebrate secretory phospholipase A2"	"1le6"
PH domain-like	"Monotopic/peripheral"	"All beta monotopic/peripheral"	"Pleckstrin-homology domain"	"2d9w"
Lipocalins	"Monotopic/peripheral"	"All beta monotopic/peripheral"	"Retinol binding protein-like (n=8	S=12)"	"1lf7"
Omega conotoxin-like knottin	"Monotopic/peripheral"	"All beta monotopic/peripheral"	"Conotoxin O1"	"2efz"
Omega conotoxin-like knottin	"Monotopic/peripheral"	"All beta monotopic/peripheral"	"Albumin 1"	"1ju8"
C2 domain	"Monotopic/peripheral"	"All beta monotopic/peripheral"	"C2 domain"	"2ep6"
Snake toxin-like	"Monotopic/peripheral"	"All beta monotopic/peripheral"	"Snake venom toxins"	"3neq"
Glycolipid transfer protein	"Monotopic/peripheral"	"All alpha monotopic/peripheral"	"Glycolipid transfer protein"	"1swx"
Peptidase clan CA	"Monotopic/peripheral"	"Alpha + Beta monotopic/peripheral"	"Lecithin retinol acyltransferase"	"2kyt"
C2 domain	"Monotopic/peripheral"	"All beta monotopic/peripheral"	"C2 domain"	"2b3r"
Scorpion toxin-like knottin	"Monotopic/peripheral"	"Alpha + Beta monotopic/peripheral"	"Arthropod defensins"	"2nz3"
Alpha-helical (HDL) apolipoproteins	"Monotopic/peripheral"	"All alpha monotopic/peripheral"	"Apolipoprotein C-I"	"1alf"
Alpha-helical (HDL) apolipoproteins	"Monotopic/peripheral"	"All alpha monotopic/peripheral"	"Apolipoprotein C-III"	"2jq3"
Omega conotoxin-like knottin	"Monotopic/peripheral"	"All beta monotopic/peripheral"	"Albumin 1"	"1p8b"
Lipocalins	"Monotopic/peripheral"	"All beta monotopic/peripheral"	"Fatty acid binding protein-like (n=10)"	"1yiv"
Phosphatidylinositol 3- and 4-kinase	"Monotopic/peripheral"	"All alpha monotopic/peripheral"	"Phosphatidylinositol 3- and 4-kinase"	"3ls8"
PH domain-like	"Monotopic/peripheral"	"All beta monotopic/peripheral"	"Pleckstrin-homology domain"	"2dfk"
ENTH/VHS domain	"Monotopic/peripheral"	"All alpha monotopic/peripheral"	"VHS domain"	"1mhq"
Defensin-like	"Monotopic/peripheral"	"All beta monotopic/peripheral"	"Vertebrate defensin"	"2pm1"
FAD/NAD(P)-binding domain	"Monotopic/peripheral"	"Alpha/Beta monotopic/peripheral"	"FAD dependent oxidoreductase"	"2qcu"
Anemone pore-forming cytolysin	"Monotopic/peripheral"	"All beta monotopic/peripheral"	"Anemone pore-forming cytolysin"	"3lim"
Viral protein R (VPR) family	"Monotopic/peripheral"	"All alpha monotopic/peripheral"	"Viral protein R (VPR) family"	"1m8l"
Lipoxygenase	"Monotopic/peripheral"	"All alpha monotopic/peripheral"	"Lipoxygenases"	"3o8y"
Scorpion toxin-like knottin	"Monotopic/peripheral"	"Alpha + Beta monotopic/peripheral"	"Long-chain scorpion toxins"	"1wwn"
Snake toxin-like	"Monotopic/peripheral"	"All beta monotopic/peripheral"	"Snake venom toxins"	"1kxi"
PLC-like phosphodiesterases	"Monotopic/peripheral"	"Alpha/Beta monotopic/peripheral"	"Bacterial PLC"	"1t6m"
PH domain-like	"Monotopic/peripheral"	"All beta monotopic/peripheral"	"Pleckstrin-homology domain"	"3nsu"
Alpha/beta-hydrolases	"Monotopic/peripheral"	"Alpha/Beta monotopic/peripheral"	"Fungal lipases"	"2ory"
CoA-dependent acyltransferases	"Monotopic/peripheral"	"Alpha/Beta monotopic/peripheral"	"Choline/carnitine O-acyltransferases"	"1t1u"
Annexins	"Monotopic/peripheral"	"All alpha monotopic/peripheral"	"Annexins"	"1axn"
Crustacean CHH/MIH/GIH neurohormone	"Monotopic/peripheral"	"All alpha monotopic/peripheral"	"Crustacean CHH/MIH/GIH neurohormone"	"1j0t"
Omega conotoxin-like knottin	"Monotopic/peripheral"	"All beta monotopic/peripheral"	"Spider toxins"	"1lu8"
Six-hairpin glycosidase superfamily	"Monotopic/peripheral"	"All alpha monotopic/peripheral"	"Terpene synthases"	"1w6k"
Alpha/beta-hydrolases	"Monotopic/peripheral"	"Alpha/Beta monotopic/peripheral"	"Pancreatic lipase"	"1bu8"
UDP-Glycosyltransferase/glycogen phosphorylase	"Monotopic/peripheral"	"Alpha/Beta monotopic/peripheral"	"Glycosyltransferase family 2"	"3l7l"
Scorpion toxin-like knottin	"Monotopic/peripheral"	"Alpha + Beta monotopic/peripheral"	"Long-chain scorpion toxins"	"1npi"
Multicopper oxidase	"Monotopic/peripheral"	"All beta monotopic/peripheral"	"Plastocyanin/azurin-like"	"1rkr"
Secretory phospholipase A2	"Monotopic/peripheral"	"All alpha monotopic/peripheral"	"Vertebrate secretory phospholipase A2"	"1bun"
Alpha/beta-hydrolases	"Monotopic/peripheral"	"Alpha/Beta monotopic/peripheral"	"Fungal lipases"	"1lbs"
Alpha/beta-hydrolases	"Monotopic/peripheral"	"Alpha/Beta monotopic/peripheral"	"Fungal lipases"	"1lgy"
Plant lectins/antimicrobial peptides	"Monotopic/peripheral"	"All beta monotopic/peripheral"	"Chitin recognition protein"	"1mmc"
Secretory phospholipase A2	"Monotopic/peripheral"	"All alpha monotopic/peripheral"	"Vertebrate secretory phospholipase A2"	"1bjj"
Alpha/beta-hydrolases	"Monotopic/peripheral"	"Alpha/Beta monotopic/peripheral"	"Fungal lipases"	"3tgl"
Peptidase clan AA	"Monotopic/peripheral"	"All beta monotopic/peripheral"	"Eukaryotic aspartyl protease"	"1lyb"
Beta fructosidase superfamily	"Monotopic/peripheral"	"All beta monotopic/peripheral"	"Levansucrase/Invertase"	"1w18"
Alpha/beta-hydrolases	"Monotopic/peripheral"	"Alpha/Beta monotopic/peripheral"	"Carboxylesterase"	"1jji"
Omega conotoxin-like knottin	"Monotopic/peripheral"	"All beta monotopic/peripheral"	"Spider toxins"	"1qk6"
Dehydroquinate synthase-like superfamily	"Monotopic/peripheral"	"All alpha monotopic/peripheral"	"Iron-containing alcohol dehydrogenase"	"1kq3"
C2 domain	"Monotopic/peripheral"	"All beta monotopic/peripheral"	"C2 domain"	"2d8k"
Mistic	"Monotopic/peripheral"	"All alpha monotopic/peripheral"	"Mistic"	"1ygm"
Ferritin-like superfamily	"Monotopic/peripheral"	"All alpha monotopic/peripheral"	"Ferritin-related protein yciE"	"3ogh"
Peptidase clan CA	"Monotopic/peripheral"	"Alpha + Beta monotopic/peripheral"	"Papain family cysteine protease"	"1m6d"
Alpha/beta-hydrolases	"Monotopic/peripheral"	"Alpha/Beta monotopic/peripheral"	"Bacterial lipase"	"1ex9"
Alpha/beta-hydrolases	"Monotopic/peripheral"	"Alpha/Beta monotopic/peripheral"	"Acetylcholinesterase-like"	"3bl8"
Heme-binding protein A	"Monotopic/peripheral"	"Alpha + Beta monotopic/peripheral"	"Heme-binding protein A"	"3mok"
Omega conotoxin-like knottin	"Monotopic/peripheral"	"All beta monotopic/peripheral"	"Scorpion calcine family"	"1ie6"
P-loop containing nucleoside triphosphate hydrolases	"Monotopic/peripheral"	"Alpha/Beta monotopic/peripheral"	"ADP ribosylation factor"	"1z6y"
Apolipoprotein of LDL particles	"Monotopic/peripheral"	"Alpha + Beta monotopic/peripheral"	"Vitellogenin"	"1lsh"
Retinal pigment epithelial membrane protein	"Monotopic/peripheral"	"All beta monotopic/peripheral"	"Retinal pigment epithelial membrane protein"	"4f2z"
PX domain	"Monotopic/peripheral"	"Alpha + Beta monotopic/peripheral"	"PX domain"	"2v6v"
Alpha/beta-hydrolases	"Monotopic/peripheral"	"Alpha/Beta monotopic/peripheral"	"Fungal lipases"	"1cle"
Bet v1-like	"Monotopic/peripheral"	"Alpha + Beta monotopic/peripheral"	"STAR domain"	"2e3m"
Tetratrico peptide repeat superfamily	"Monotopic/peripheral"	"All alpha monotopic/peripheral"	"SusD family"	"3myv"
Snake toxin-like	"Monotopic/peripheral"	"All beta monotopic/peripheral"	"Snake venom toxins"	"3plc"
FAD binding domain	"Monotopic/peripheral"	"Alpha + Beta monotopic/peripheral"	"FAD binding domain"	"4fdo"
Secretory phospholipase A2	"Monotopic/peripheral"	"All alpha monotopic/peripheral"	"Vertebrate secretory phospholipase A2"	"3ux7"
UDP-Glycosyltransferase/glycogen phosphorylase	"Monotopic/peripheral"	"Alpha/Beta monotopic/peripheral"	"Glycosyltransferase family 9"	"2h1h"
GLA-domain	"Monotopic/peripheral"	"All alpha monotopic/peripheral"	"GLA-domain"	"1lqv"
PX domain	"Monotopic/peripheral"	"Alpha + Beta monotopic/peripheral"	"PX domain"	"2l73"
Defensin-like	"Monotopic/peripheral"	"All beta monotopic/peripheral"	"Big defensin"	"2rq2"
Phosphatidylinositol 3- and 4-kinase	"Monotopic/peripheral"	"All alpha monotopic/peripheral"	"Phosphatidylinositol 3- and 4-kinase"	"2wxf"
Secretory phospholipase A2	"Monotopic/peripheral"	"All alpha monotopic/peripheral"	"Vertebrate secretory phospholipase A2"	"1g2x"
Myelin basic protein	"Monotopic/peripheral"	"All alpha monotopic/peripheral"	"Myelin basic protein"	"2lug"
C1 domain	"Monotopic/peripheral"	"All beta monotopic/peripheral"	"Protein kinase C1 domain"	"1tbn"
Alpha/beta-hydrolases	"Monotopic/peripheral"	"Alpha/Beta monotopic/peripheral"	"Cutinase-like"	"2czq"
PASCIN (protein kinase C and casein kinase substrate)	"Monotopic/peripheral"	"All alpha monotopic/peripheral"	"PASCIN (protein kinase C and casein kinase substrate)"	"3qni"
Galactose-binding domain	"Monotopic/peripheral"	"All beta monotopic/peripheral"	"N-terminal domain of cellulase"	"1wzx"
Immunoglobulin-like superfamily (E set)	"Monotopic/peripheral"	"All beta monotopic/peripheral"	"RHO protein GDP dissociation inhibitor"	"1ds6"
Annexins	"Monotopic/peripheral"	"All alpha monotopic/peripheral"	"Annexins"	"1hm6"
Alpha/beta-hydrolases	"Monotopic/peripheral"	"Alpha/Beta monotopic/peripheral"	"Acetylcholinesterase-like"	"4ey4"
C1 domain	"Monotopic/peripheral"	"All beta monotopic/peripheral"	"Protein kinase C1 domain"	"1faq"
Omega conotoxin-like knottin	"Monotopic/peripheral"	"All beta monotopic/peripheral"	"Spider toxins"	"1agg"
Immunoglobulin-like superfamily (E set)	"Monotopic/peripheral"	"All beta monotopic/peripheral"	"Ganglioside GM2 activator"	"2agc"
Peptidase clan AA	"Monotopic/peripheral"	"All beta monotopic/peripheral"	"Eukaryotic aspartyl protease"	"1qs8"
Defensin-like	"Monotopic/peripheral"	"All beta monotopic/peripheral"	"Vertebrate defensin"	"2jr3"
Hydrophobin	"Monotopic/peripheral"	"All beta monotopic/peripheral"	"Hydrophobin"	"2gvm"
Annexins	"Monotopic/peripheral"	"All alpha monotopic/peripheral"	"Annexins"	"1avc"
Omega conotoxin-like knottin	"Monotopic/peripheral"	"All beta monotopic/peripheral"	"Spider toxins"	"1v91"
Transcriptional factor tubby	"Monotopic/peripheral"	"Alpha + Beta monotopic/peripheral"	"Transcriptional factor tubby"	"1s31"
Beta propellers	"Monotopic/peripheral"	"All beta monotopic/peripheral"	"Kelch motif"	"3ii7"
Peptidase clan CA	"Monotopic/peripheral"	"Alpha + Beta monotopic/peripheral"	"N-acetyltransferase"	"1w5r"
PH domain-like	"Monotopic/peripheral"	"All beta monotopic/peripheral"	"Pleckstrin-homology domain"	"2dx1"
PH domain-like	"Monotopic/peripheral"	"All beta monotopic/peripheral"	"Pleckstrin-homology domain"	"2dtc"
Pectate lyase-like	"Monotopic/peripheral"	"All beta monotopic/peripheral"	"Autotransporter pertactin domain"	"2iou"
Defensin-like	"Monotopic/peripheral"	"All beta monotopic/peripheral"	"Vertebrate defensin"	"1b8w"
P-loop containing nucleoside triphosphate hydrolases	"Monotopic/peripheral"	"Alpha/Beta monotopic/peripheral"	"ADP ribosylation factor"	"1ksg"
PH domain-like	"Monotopic/peripheral"	"All beta monotopic/peripheral"	"Pleckstrin-homology domain"	"1u5d"
CoA-dependent acyltransferases	"Monotopic/peripheral"	"Alpha/Beta monotopic/peripheral"	"Choline/carnitine O-acyltransferases"	"2h4t"
Protein kinase superfamily	"Monotopic/peripheral"	"Alpha + Beta monotopic/peripheral"	"Protein kinase domain"	"2w4j"
C2 domain	"Monotopic/peripheral"	"All beta monotopic/peripheral"	"C2 domain"	"2dmg"
Alpha/beta-hydrolases	"Monotopic/peripheral"	"Alpha/Beta monotopic/peripheral"	"Acetylcholinesterase-like"	"3b3q"
Secretory phospholipase A2	"Monotopic/peripheral"	"All alpha monotopic/peripheral"	"Vertebrate secretory phospholipase A2"	"1y4l"
Lipocalins	"Monotopic/peripheral"	"All beta monotopic/peripheral"	"Retinol binding protein-like (n=8	S=12)"	"3nq9"
Molybdenum cofactor biosynthesis protein MoeA	"Monotopic/peripheral"	"All beta monotopic/peripheral"	"Molybdenum cofactor biosynthesis protein MoeA"	"1uz5"
Lipocalins	"Monotopic/peripheral"	"All beta monotopic/peripheral"	"Fatty acid binding protein-like (n=10)"	"1opb"
P-loop containing nucleoside triphosphate hydrolases	"Monotopic/peripheral"	"Alpha/Beta monotopic/peripheral"	"Interferon-inducible GTPase"	"1tpz"
Defensin-like	"Monotopic/peripheral"	"All beta monotopic/peripheral"	"Vertebrate defensin"	"1zmp"
PH domain-like	"Monotopic/peripheral"	"All beta monotopic/peripheral"	"Pleckstrin-homology domain"	"1xd4"
Lipocalins	"Monotopic/peripheral"	"All beta monotopic/peripheral"	"Fatty acid binding protein-like (n=10)"	"1ggl"
Thaumatin	"Monotopic/peripheral"	"All beta monotopic/peripheral"	"Thaumatin"	"1aun"
Lipocalins	"Monotopic/peripheral"	"All beta monotopic/peripheral"	"Fatty acid binding protein-like (n=10)"	"2ftb"
Flavokinase-like nucleotidyl transferase	"Monotopic/peripheral"	"Alpha/Beta monotopic/peripheral"	"Cytidylyltransferase"	"3hl4"
Lipocalins	"Monotopic/peripheral"	"All beta monotopic/peripheral"	"Retinol binding protein-like (n=8	S=12)"	"1bj7"
MurD-like peptide ligases	"Monotopic/peripheral"	"Alpha/Beta monotopic/peripheral"	"Mur ligase"	"1p31"
Secretory phospholipase A2	"Monotopic/peripheral"	"All alpha monotopic/peripheral"	"Vertebrate secretory phospholipase A2"	"1u4j"
PGBD superfamily	"Monotopic/peripheral"	"Alpha + Beta monotopic/peripheral"	"Putative peptidoglycan binding domain"	"1gxd"
Alpha/beta-hydrolases	"Monotopic/peripheral"	"Alpha/Beta monotopic/peripheral"	"Acetylcholinesterase-like"	"1aql"
Heme NO and oxygen binding like	"Monotopic/peripheral"	"Alpha + Beta monotopic/peripheral"	"Heme NO binding"	"3eee"
Bet v1-like	"Monotopic/peripheral"	"Alpha + Beta monotopic/peripheral"	"STAR domain"	"2r55"
Lipoxygenase	"Monotopic/peripheral"	"All alpha monotopic/peripheral"	"Lipoxygenases"	"2p0m"
Alpha/beta-hydrolases	"Monotopic/peripheral"	"Alpha/Beta monotopic/peripheral"	"Secretory lipase"	"3guu"
Cytochrome c	"Monotopic/peripheral"	"All alpha monotopic/peripheral"	"Monodomain cytochrome c"	"1kx7"
Omega conotoxin-like knottin	"Monotopic/peripheral"	"All beta monotopic/peripheral"	"Spider toxins"	"1kqi"
PX domain	"Monotopic/peripheral"	"Alpha + Beta monotopic/peripheral"	"PX domain"	"1ocu"
CRAL/TRIO domain	"Monotopic/peripheral"	"Alpha/Beta monotopic/peripheral"	"CRAL/TRIO domain"	"3hx3"
FAD/NAD(P)-binding domain	"Monotopic/peripheral"	"Alpha/Beta monotopic/peripheral"	"FAD dependent oxidoreductase"	"1ve9"
Allene oxide cyclase	"Monotopic/peripheral"	"All beta monotopic/peripheral"	"Allene oxide cyclase"	"2brj"
Anemone pore-forming cytolysin	"Monotopic/peripheral"	"All beta monotopic/peripheral"	"Anemone pore-forming cytolysin"	"3zwj"
FAD/NAD(P)-binding domain	"Monotopic/peripheral"	"Alpha/Beta monotopic/peripheral"	"Zinc-binding dehydrogenase"	"2vn8"
Alpha/beta-hydrolases	"Monotopic/peripheral"	"Alpha/Beta monotopic/peripheral"	"Bacterial lipase"	"1cvl"
Bet v1-like	"Monotopic/peripheral"	"Alpha + Beta monotopic/peripheral"	"Polyketide cyclase/dehydrase and lipid transport"	"2d4r"
Flavokinase-like nucleotidyl transferase	"Monotopic/peripheral"	"Alpha/Beta monotopic/peripheral"	"Cytidylyltransferase"	"1peh"
MAC/Perforin (MABP) domain	"Monotopic/peripheral"	"Alpha/Beta monotopic/peripheral"	"MABP (FAM125) family"	"3tow"
Putative undecaprenyl diphosphate synthase	"Monotopic/peripheral"	"Alpha/Beta monotopic/peripheral"	"Putative undecaprenyl diphosphate synthase"	"2d2r"
Spectrin repeat	"Monotopic/peripheral"	"All alpha monotopic/peripheral"	"Spectrin repeat"	"1hci"
Tetratrico peptide repeat superfamily	"Monotopic/peripheral"	"All alpha monotopic/peripheral"	"Tetratricopeptide repeat"	"2c0l"
Lipocalins	"Monotopic/peripheral"	"All beta monotopic/peripheral"	"Retinol binding protein-like (n=8	S=12)"	"3fw5"
Cyclotides	"Monotopic/peripheral"	"All beta monotopic/peripheral"	"Cyclotide"	"1yp8"
Snake toxin-like	"Monotopic/peripheral"	"All beta monotopic/peripheral"	"Snake venom toxins"	"2vlw"
DNase I-like	"Monotopic/peripheral"	"Alpha + Beta monotopic/peripheral"	"Neutral sphingomyelinases"	"1zwx"
Cyclotides	"Monotopic/peripheral"	"All beta monotopic/peripheral"	"Cyclotide"	"2kux"
PGBD superfamily	"Monotopic/peripheral"	"Alpha + Beta monotopic/peripheral"	"Putative peptidoglycan binding domain"	"1eak"
Anemone pore-forming cytolysin	"Monotopic/peripheral"	"All beta monotopic/peripheral"	"Anemone pore-forming cytolysin"	"2ks4"
Scorpion toxin-like knottin	"Monotopic/peripheral"	"Alpha + Beta monotopic/peripheral"	"Fungal defensins"	"2lt8"
Omega conotoxin-like knottin	"Monotopic/peripheral"	"All beta monotopic/peripheral"	"Spider toxins"	"1i25"
L27 domain	"Monotopic/peripheral"	"All alpha monotopic/peripheral"	"L27 domain"	"1vf6"
Omega conotoxin-like knottin	"Monotopic/peripheral"	"All beta monotopic/peripheral"	"Spider toxins"	"2jtb"
Alpha/beta-hydrolases	"Monotopic/peripheral"	"Alpha/Beta monotopic/peripheral"	"Pancreatic lipase"	"2ppl"
PX domain	"Monotopic/peripheral"	"Alpha + Beta monotopic/peripheral"	"PX domain"	"3hpc"
Defensin-like	"Monotopic/peripheral"	"All beta monotopic/peripheral"	"Sea anemone sodium channel inhibitory toxin"	"1wxn"
Plant lectins/antimicrobial peptides	"Monotopic/peripheral"	"All beta monotopic/peripheral"	"Chitin recognition protein"	"2lb7"
Alpha/beta-hydrolases	"Monotopic/peripheral"	"Alpha/Beta monotopic/peripheral"	"Acetylcholinesterase-like"	"1ea5"
Lipoxygenase	"Monotopic/peripheral"	"All alpha monotopic/peripheral"	"Lipoxygenases"	"3fg3"
Scorpion toxin-like knottin	"Monotopic/peripheral"	"Alpha + Beta monotopic/peripheral"	"Long-chain scorpion toxins"	"1t1t"
Omega conotoxin-like knottin	"Monotopic/peripheral"	"All beta monotopic/peripheral"	"Insect toxins"	"1lmr"
Secretory phospholipase A2	"Monotopic/peripheral"	"All alpha monotopic/peripheral"	"Vertebrate secretory phospholipase A2"	"1ae7"
Omega conotoxin-like knottin	"Monotopic/peripheral"	"All beta monotopic/peripheral"	"Spider toxins"	"1koz"
Scorpion toxin-like knottin	"Monotopic/peripheral"	"Alpha + Beta monotopic/peripheral"	"Long-chain scorpion toxins"	"1aho"
Omega conotoxin-like knottin	"Monotopic/peripheral"	"All beta monotopic/peripheral"	"Spider toxins"	"2gx1"
Omega conotoxin-like knottin	"Monotopic/peripheral"	"All beta monotopic/peripheral"	"Spider toxins"	"1lmm"
Acid phosphatase/Vanadium-dependent haloperoxidase	"Monotopic/peripheral"	"Alpha + Beta monotopic/peripheral"	"PAP2 superfamily"	"3bb0"
PH domain-like	"Monotopic/peripheral"	"All beta monotopic/peripheral"	"Pleckstrin-homology domain"	"1eaz"
UDP-Glycosyltransferase/glycogen phosphorylase	"Monotopic/peripheral"	"Alpha/Beta monotopic/peripheral"	"Glycosyltransferase family 9"	"1psw"
Lipoxygenase	"Monotopic/peripheral"	"All alpha monotopic/peripheral"	"Lipoxygenases"	"1rrh"
Cyclotides	"Monotopic/peripheral"	"All beta monotopic/peripheral"	"Cyclotide"	"2fqa"
Cytochrome c	"Monotopic/peripheral"	"All alpha monotopic/peripheral"	"Monodomain cytochrome c"	"1c6s"
Cytochrome c	"Monotopic/peripheral"	"All alpha monotopic/peripheral"	"Monodomain cytochrome c"	"1nml"
Alpha/beta-hydrolases	"Monotopic/peripheral"	"Alpha/Beta monotopic/peripheral"	"Bacterial lipase"	"2z8x"
Omega conotoxin-like knottin	"Monotopic/peripheral"	"All beta monotopic/peripheral"	"Tachystatin"	"2dcw"
Omega conotoxin-like knottin	"Monotopic/peripheral"	"All beta monotopic/peripheral"	"Tachystatin"	"2dcv"
Programmed cell death protein 10 family	"Monotopic/peripheral"	"All alpha monotopic/peripheral"	"Programmed cell death protein 10 family"	"3ajm"
Immunoglobulin-like superfamily (E set)	"Monotopic/peripheral"	"All beta monotopic/peripheral"	"RHO protein GDP dissociation inhibitor"	"1hh4"
CRAL/TRIO domain	"Monotopic/peripheral"	"Alpha/Beta monotopic/peripheral"	"CRAL/TRIO domain"	"3hy5"
P-loop containing nucleoside triphosphate hydrolases	"Monotopic/peripheral"	"Alpha/Beta monotopic/peripheral"	"Dynamin"	"2qpt"
Colicin pore forming domain	"Monotopic/peripheral"	"All alpha monotopic/peripheral"	"Colicin pore forming domain"	"2i88"
Scorpion toxin-like knottin	"Monotopic/peripheral"	"Alpha + Beta monotopic/peripheral"	"Fungal defensins"	"2lr5"
Alpha/beta-hydrolases	"Monotopic/peripheral"	"Alpha/Beta monotopic/peripheral"	"Acetylcholinesterase-like"	"2xb6"
Defensin-like	"Monotopic/peripheral"	"All beta monotopic/peripheral"	"Sea anemone sodium channel inhibitory toxin"	"1bds"
Lipocalins	"Monotopic/peripheral"	"All beta monotopic/peripheral"	"Retinol binding protein-like (n=8	S=12)"	"1aqb"
Alpha/beta-hydrolases	"Monotopic/peripheral"	"Alpha/Beta monotopic/peripheral"	"Pancreatic lipase"	"1lpb"
Endoplasmic reticulum oxidoreductin	"Monotopic/peripheral"	"All alpha monotopic/peripheral"	"Endoplasmic reticulum oxidoreductin"	"1rp4"
Ribonuclease-like	"Monotopic/peripheral"	"Alpha + Beta monotopic/peripheral"	"Pancreatic ribonuclease family"	"1h1h"
Cytochrome c	"Monotopic/peripheral"	"All alpha monotopic/peripheral"	"Monodomain cytochrome c"	"1ls9"
Defensin-like	"Monotopic/peripheral"	"All beta monotopic/peripheral"	"Sea anemone sodium channel inhibitory toxin"	"1wqk"
Bet v1-like	"Monotopic/peripheral"	"Alpha + Beta monotopic/peripheral"	"Pathogenesis-related protein Bet v I family"	"2qim"
Lipocalins	"Monotopic/peripheral"	"All beta monotopic/peripheral"	"Fatty acid binding protein-like (n=10)"	"1tow"
Lipocalins	"Monotopic/peripheral"	"All beta monotopic/peripheral"	"Fatty acid binding protein-like (n=10)"	"3elz"
Secretory phospholipase A2	"Monotopic/peripheral"	"All alpha monotopic/peripheral"	"Vertebrate secretory phospholipase A2"	"1xxs"
Immunoglobulin-like superfamily (E set)	"Monotopic/peripheral"	"All beta monotopic/peripheral"	"Immunoprotective extracellular protein"	"1lmi"
Scorpion toxin-like knottin	"Monotopic/peripheral"	"Alpha + Beta monotopic/peripheral"	"Plant defensins"	"1ti5"
Alpha/beta-hydrolases	"Monotopic/peripheral"	"Alpha/Beta monotopic/peripheral"	"Carboxylesterase"	"2zsh"
Defensin-like	"Monotopic/peripheral"	"All beta monotopic/peripheral"	"Vertebrate defensin"	"2lg5"
Transglycosidases	"Monotopic/peripheral"	"Alpha/Beta monotopic/peripheral"	"Glycosyl hydrolase family 26"	"2vi0"
Lipocalins	"Monotopic/peripheral"	"All beta monotopic/peripheral"	"Fatty acid binding protein-like (n=10)"	"2wut"
Defensin-like	"Monotopic/peripheral"	"All beta monotopic/peripheral"	"Sea anemone sodium channel inhibitory toxin"	"2h9x"
FAD/NAD(P)-binding domain	"Monotopic/peripheral"	"Alpha/Beta monotopic/peripheral"	"GDP dissociation inhibitor"	"2bcg"
Alpha/beta-hydrolases	"Monotopic/peripheral"	"Alpha/Beta monotopic/peripheral"	"Fungal lipases"	"1gz7"
High potential iron protein	"Monotopic/peripheral"	"All beta monotopic/peripheral"	"High potential iron protein"	"1hpi"
Omega conotoxin-like knottin	"Monotopic/peripheral"	"All beta monotopic/peripheral"	"Spider toxins"	"1emx"
Adhesion protein FadA	"Monotopic/peripheral"	"All alpha monotopic/peripheral"	"Adhesion protein FadA"	"3etw"
Cytochrome c	"Monotopic/peripheral"	"All alpha monotopic/peripheral"	"Two-domain cytochrome c"	"1m70"
Lysozyme-like	"Monotopic/peripheral"	"All alpha monotopic/peripheral"	"Transglycosylase SLT domain"	"2y8p"
Lipocalins	"Monotopic/peripheral"	"All beta monotopic/peripheral"	"Fatty acid binding protein-like (n=10)"	"1fdq"
Saposin	"Monotopic/peripheral"	"All alpha monotopic/peripheral"	"Saposin"	"3s64"
PGBD superfamily	"Monotopic/peripheral"	"Alpha + Beta monotopic/peripheral"	"Collagenase"	"2y3u"
Synuclein	"Monotopic/peripheral"	"All alpha monotopic/peripheral"	"Synuclein"	"1xq8"
PTS system sorbose subfamily IIB component	"Monotopic/peripheral"	"Alpha/Beta monotopic/peripheral"	"PTS system sorbose subfamily IIB component"	"1nrz"
Scorpion toxin-like knottin	"Monotopic/peripheral"	"Alpha + Beta monotopic/peripheral"	"Plant defensins"	"1gps"
Defensin-like	"Monotopic/peripheral"	"All beta monotopic/peripheral"	"Sea anemone sodium channel inhibitory toxin"	"1atx"
C1 domain	"Monotopic/peripheral"	"All beta monotopic/peripheral"	"Protein kinase C1 domain"	"1kbf"
Lipocalins	"Monotopic/peripheral"	"All beta monotopic/peripheral"	"Fatty acid binding protein-like (n=10)"	"1cbr"
Annexins	"Monotopic/peripheral"	"All alpha monotopic/peripheral"	"Annexins"	"1m9i"
Immunoglobulin-like superfamily (E set)	"Monotopic/peripheral"	"All beta monotopic/peripheral"	"Gamma-adaptin C-terminal appendage domain-like"	"1om9"
Lipoxygenase	"Monotopic/peripheral"	"All alpha monotopic/peripheral"	"Lipoxygenases"	"3dy5"
Formylglycine-generating sulfatase enzyme	"Monotopic/peripheral"	"Alpha + Beta monotopic/peripheral"	"Formylglycine-generating sulfatase enzyme"	"2y3c"
Plant thionin	"Monotopic/peripheral"	"Alpha + Beta monotopic/peripheral"	"Plant thionin"	"1jmn"
Negative factor (Nef) protein	"Monotopic/peripheral"	"Alpha + Beta monotopic/peripheral"	"Negative factor (Nef) protein"	"1zec"
Immunoglobulin-like superfamily (E set)	"Monotopic/peripheral"	"All beta monotopic/peripheral"	"ML domain"	"1nep"
Chelatase	"Monotopic/peripheral"	"Alpha/Beta monotopic/peripheral"	"Ferrochelatase"	"1hrk"
Saposin	"Monotopic/peripheral"	"All alpha monotopic/peripheral"	"Saposin"	"4ddj"
Phospholipase C/P1 nuclease	"Monotopic/peripheral"	"All alpha monotopic/peripheral"	"Bacterial phospholipase C"	"1kho"
Thaumatin	"Monotopic/peripheral"	"All beta monotopic/peripheral"	"Thaumatin"	"1pcv"
Vitelline membrane outer protein-I	"Monotopic/peripheral"	"All beta monotopic/peripheral"	"Vitelline membrane outer protein-I"	"1vmo"
Superoxide dismutase	"Monotopic/peripheral"	"All beta monotopic/peripheral"	"Copper/zinc superoxide dismutase"	"1oal"
PX domain	"Monotopic/peripheral"	"Alpha + Beta monotopic/peripheral"	"PX domain"	"1xte"
Alpha/beta-hydrolases	"Monotopic/peripheral"	"Alpha/Beta monotopic/peripheral"	"Pancreatic lipase"	"1rp1"
Plant thionin	"Monotopic/peripheral"	"Alpha + Beta monotopic/peripheral"	"Plant thionin"	"1nbl"
Scorpion toxin-like knottin	"Monotopic/peripheral"	"Alpha + Beta monotopic/peripheral"	"Long-chain scorpion toxins"	"1nra"
Secretory phospholipase A2	"Monotopic/peripheral"	"All alpha monotopic/peripheral"	"Vertebrate secretory phospholipase A2"	"1yxh"
BamB lipoprotein	"Monotopic/peripheral"	"All beta monotopic/peripheral"	"BamB lipoprotein"	"3prw"
Retroviral matrix protein	"Monotopic/peripheral"	"All alpha monotopic/peripheral"	"GAG p10 protein"	"2lpy"
Plant lectins/antimicrobial peptides	"Monotopic/peripheral"	"All beta monotopic/peripheral"	"Chitin recognition protein"	"1p9z"
Omega conotoxin-like knottin	"Monotopic/peripheral"	"All beta monotopic/peripheral"	"Spider toxins"	"2a2v"
Secretory phospholipase A2	"Monotopic/peripheral"	"All alpha monotopic/peripheral"	"Vertebrate secretory phospholipase A2"	"3t0r"
Alpha/beta-hydrolases	"Monotopic/peripheral"	"Alpha/Beta monotopic/peripheral"	"Carboxylesterase/Thioesterase 1"	"1fj2"
Cyclotides	"Monotopic/peripheral"	"All beta monotopic/peripheral"	"Cyclotide"	"2jwm"
Peptidase clan PA	"Monotopic/peripheral"	"All beta monotopic/peripheral"	"Prokaryotic proteases"	"1qtf"
Alpha/beta-hydrolases	"Monotopic/peripheral"	"Alpha/Beta monotopic/peripheral"	"Fungal lipases"	"3icv"
Omega conotoxin-like knottin	"Monotopic/peripheral"	"All beta monotopic/peripheral"	"Tachystatin"	"1cix"
Annexins	"Monotopic/peripheral"	"All alpha monotopic/peripheral"	"Annexins"	"1dk5"
Snake toxin-like	"Monotopic/peripheral"	"All beta monotopic/peripheral"	"Snake venom toxins"	"1ffj"
SHERP	"Monotopic/peripheral"	"All alpha monotopic/peripheral"	"SHERP"	"2x43"
Scorpion toxin-like knottin	"Monotopic/peripheral"	"Alpha + Beta monotopic/peripheral"	"Long-chain scorpion toxins"	"1t0z"
Beta-trefoil superfamily	"Monotopic/peripheral"	"All beta monotopic/peripheral"	"Cytolethal distending toxin A/C family"	"1sr4"
Scorpion toxin-like knottin	"Monotopic/peripheral"	"Alpha + Beta monotopic/peripheral"	"Long-chain scorpion toxins"	"1lqq"
Sterol carrier protein	"Monotopic/peripheral"	"Alpha + Beta monotopic/peripheral"	"Sterol carrier protein"	"1pz4"
Galactose-binding domain-like	"Monotopic/peripheral"	"All beta monotopic/peripheral"	"Discoidin domain"	"1czs"
Multicopper oxidase	"Monotopic/peripheral"	"All beta monotopic/peripheral"	"Plastocyanin/azurin-like"	"1id2"
Peptidase clan AA	"Monotopic/peripheral"	"All beta monotopic/peripheral"	"Eukaryotic aspartyl protease"	"1fq5"
Annexins	"Monotopic/peripheral"	"All alpha monotopic/peripheral"	"Annexins"	"1ycn"
Bet v1-like	"Monotopic/peripheral"	"Alpha + Beta monotopic/peripheral"	"Phosphatidylinositol transfer protein (PITP)"	"1t27"
C1 domain	"Monotopic/peripheral"	"All beta monotopic/peripheral"	"Protein kinase C1 domain"	"2db6"
Galactose-binding domain-like	"Monotopic/peripheral"	"All beta monotopic/peripheral"	"Discoidin domain"	"3bn6"
C2 domain	"Monotopic/peripheral"	"All beta monotopic/peripheral"	"C2 domain"	"3f00"
Alpha/beta-hydrolases	"Monotopic/peripheral"	"Alpha/Beta monotopic/peripheral"	"Bacterial lipase"	"2hih"
Lipocalins	"Monotopic/peripheral"	"All beta monotopic/peripheral"	"Fatty acid binding protein-like (n=10)"	"1pmp"
Beta-trefoil superfamily	"Monotopic/peripheral"	"All beta monotopic/peripheral"	"Trypsin and protease inhibitor"	"2gzb"
Scorpion toxin-like knottin	"Monotopic/peripheral"	"Alpha + Beta monotopic/peripheral"	"Plant defensins"	"1jkz"
P-loop containing nucleoside triphosphate hydrolases	"Monotopic/peripheral"	"Alpha/Beta monotopic/peripheral"	"Tetraacyldisaccharide 4-kinase"	"4ehx"
Streptavidin-like	"Monotopic/peripheral"	"All beta monotopic/peripheral"	"Polyisoprenoid-binding protein"	"3hpe"
Lipocalins	"Monotopic/peripheral"	"All beta monotopic/peripheral"	"Fatty acid binding protein-like (n=10)"	"3o22"
Beta-trefoil superfamily	"Monotopic/peripheral"	"All beta monotopic/peripheral"	"Interleukin-1/18"	"1md6"
PH domain-like	"Monotopic/peripheral"	"All beta monotopic/peripheral"	"Pleckstrin-homology domain"	"1foe"
IpaB/EvcA family	"Monotopic/peripheral"	"Alpha + Beta monotopic/peripheral"	"IpaB/EvcA family"	"3lxr"
Chelatase	"Monotopic/peripheral"	"Alpha/Beta monotopic/peripheral"	"Ferrochelatase"	"1lbq"
Alpha/beta-hydrolases	"Monotopic/peripheral"	"Alpha/Beta monotopic/peripheral"	"Putative lysophospholipase"	"3jw8"
Lysozyme-like	"Monotopic/peripheral"	"All alpha monotopic/peripheral"	"Phage lysozyme"	"3hde"
C2 domain	"Monotopic/peripheral"	"All beta monotopic/peripheral"	"C2 domain"	"1ugk"
UDP-Glycosyltransferase/glycogen phosphorylase	"Monotopic/peripheral"	"Alpha/Beta monotopic/peripheral"	"Glycosyltransferase family 28"	"3s2u"
Vesiculovirus matrix protein	"Monotopic/peripheral"	"Alpha + Beta monotopic/peripheral"	"Vesiculovirus matrix protein"	"2w2r"
GLA-domain	"Monotopic/peripheral"	"All alpha monotopic/peripheral"	"GLA-domain"	"1q8h"
Beta propellers	"Monotopic/peripheral"	"All beta monotopic/peripheral"	"WD repeat peroxin-7 family"	"3w15"
UDP-Glycosyltransferase/glycogen phosphorylase	"Monotopic/peripheral"	"Alpha/Beta monotopic/peripheral"	"Glycosyltransferase family 28"	"1f0k"
Alpha/beta-hydrolases	"Monotopic/peripheral"	"Alpha/Beta monotopic/peripheral"	"Mycobacterial antigens"	"1sfr"
PX domain	"Monotopic/peripheral"	"Alpha + Beta monotopic/peripheral"	"PX domain"	"1o7k"
Immunoglobulin-like superfamily (E set)	"Monotopic/peripheral"	"All beta monotopic/peripheral"	"RHO protein GDP dissociation inhibitor"	"1qvy"
FAD/NAD(P)-binding domain	"Monotopic/peripheral"	"Alpha/Beta monotopic/peripheral"	"GDP dissociation inhibitor"	"3p1w"
Immunoglobulin-like superfamily (E set)	"Monotopic/peripheral"	"All beta monotopic/peripheral"	"ML domain"	"3mtx"
Lipoxygenase	"Monotopic/peripheral"	"All alpha monotopic/peripheral"	"Lipoxygenases"	"3d3l"
Enolase like TIM barrel	"Monotopic/peripheral"	"Alpha + Beta monotopic/peripheral"	"Mandelate racemase/Muconate lactonizing enzyme"	"1wue"
Heme-dependent peroxidases	"Monotopic/peripheral"	"All alpha monotopic/peripheral"	"Haem peroxidase"	"1cx2"
P-loop containing nucleoside triphosphate hydrolases	"Monotopic/peripheral"	"Alpha/Beta monotopic/peripheral"	"ADP ribosylation factor"	"2ksq"
Amidase signature (AS) enzymes	"Monotopic/peripheral"	"Alpha/Beta monotopic/peripheral"	"Amidase signature (AS) enzymes"	"1mt5"
NAD(P)-linked oxidoreductase	"Monotopic/peripheral"	"Alpha/Beta monotopic/peripheral"	"Aldo/keto reductase family"	"1qwk"
Defensin-like	"Monotopic/peripheral"	"All beta monotopic/peripheral"	"Vertebrate defensin"	"2k1i"
Sterol carrier protein	"Monotopic/peripheral"	"Alpha + Beta monotopic/peripheral"	"Sterol carrier protein"	"2cx7"
Secretory phospholipase A2	"Monotopic/peripheral"	"All alpha monotopic/peripheral"	"Vertebrate secretory phospholipase A2"	"1umv"
DrrA protein	"Monotopic/peripheral"	"All alpha monotopic/peripheral"	"DrrA protein"	"3n6o"
P-loop containing nucleoside triphosphate hydrolases	"Monotopic/peripheral"	"Alpha/Beta monotopic/peripheral"	"ArsA ATPase"	"3sja"
Alpha/beta-hydrolases	"Monotopic/peripheral"	"Alpha/Beta monotopic/peripheral"	"Acetylcholinesterase-like"	"1n5m"
Phosphotyrosine protein phosphatases II	"Monotopic/peripheral"	"Alpha/Beta monotopic/peripheral"	"Myotubularin-like phosphatases"	"1zvr"
Snake toxin-like	"Monotopic/peripheral"	"All beta monotopic/peripheral"	"Snake venom toxins"	"1f94"
Secretory phospholipase A2	"Monotopic/peripheral"	"All alpha monotopic/peripheral"	"Vertebrate secretory phospholipase A2"	"1pp2"
Cyclic bacteriocin (class IIc)	"Monotopic/peripheral"	"All alpha monotopic/peripheral"	"Carnocyclin A"	"2kjf"
Beta propellers	"Monotopic/peripheral"	"All beta monotopic/peripheral"	"Nucleoporin Nup120/160"	"3f7f"
TRAF domain-like superfamily	"Monotopic/peripheral"	"Alpha + Beta monotopic/peripheral"	"MATH domain"	"1d01"
Neurotoxin III	"Monotopic/peripheral"	"All beta monotopic/peripheral"	"Neurotoxin III"	"1ans"
Scorpion toxin-like knottin	"Monotopic/peripheral"	"Alpha + Beta monotopic/peripheral"	"Long-chain scorpion toxins"	"1vna"
Secretory phospholipase A2	"Monotopic/peripheral"	"All alpha monotopic/peripheral"	"Vertebrate secretory phospholipase A2"	"4k06"
Alpha/beta-hydrolases	"Monotopic/peripheral"	"Alpha/Beta monotopic/peripheral"	"Fungal lipases"	"1lpp"
Secretory phospholipase A2	"Monotopic/peripheral"	"All alpha monotopic/peripheral"	"Vertebrate secretory phospholipase A2"	"1g4i"
PH domain-like	"Monotopic/peripheral"	"All beta monotopic/peripheral"	"Pleckstrin-homology domain"	"1u5f"
Cyclotides	"Monotopic/peripheral"	"All beta monotopic/peripheral"	"Cyclotide"	"1df6"
Scorpion toxin-like knottin	"Monotopic/peripheral"	"Alpha + Beta monotopic/peripheral"	"Macin"	"2k35"
C2 domain	"Monotopic/peripheral"	"All beta monotopic/peripheral"	"C2 domain"	"1rlw"
Defensin-like	"Monotopic/peripheral"	"All beta monotopic/peripheral"	"Vertebrate defensin"	"1d6b"
Secretory phospholipase A2	"Monotopic/peripheral"	"All alpha monotopic/peripheral"	"Vertebrate secretory phospholipase A2"	"2aoz"
Alpha/beta-hydrolases	"Monotopic/peripheral"	"Alpha/Beta monotopic/peripheral"	"Bacterial lipase"	"2w22"
Cytochrome c	"Monotopic/peripheral"	"All alpha monotopic/peripheral"	"Monodomain cytochrome c"	"1f1f"
Snake toxin-like	"Monotopic/peripheral"	"All beta monotopic/peripheral"	"Snake venom toxins"	"1h0j"
Cholesterol-dependent cytolysin	"Monotopic/peripheral"	"All beta monotopic/peripheral"	"Thiol-activated cytolysin"	"1s3r"
Lipocalins	"Monotopic/peripheral"	"All beta monotopic/peripheral"	"Fatty acid binding protein-like (n=10)"	"4a60"
PH domain-like	"Monotopic/peripheral"	"All beta monotopic/peripheral"	"Pleckstrin-homology domain"	"1btn"
C2 domain	"Monotopic/peripheral"	"All beta monotopic/peripheral"	"C2 domain"	"3pyc"
Phosphatase	"Monotopic/peripheral"	"Alpha/Beta monotopic/peripheral"	"Dual specificity phosphatase"	"3rgq"
Alpha/beta-hydrolases	"Monotopic/peripheral"	"Alpha/Beta monotopic/peripheral"	"Platelet-activating factor acetylhydrolase family"	"1jfr"
Lipocalins	"Monotopic/peripheral"	"All beta monotopic/peripheral"	"Fatty acid binding protein-like (n=10)"	"1ftp"
Saposin	"Monotopic/peripheral"	"All alpha monotopic/peripheral"	"Saposin"	"1n69"
Multiheme cytochrome	"Monotopic/peripheral"	"All alpha monotopic/peripheral"	"Class III cytochrome C"	"1duw"
Annexins	"Monotopic/peripheral"	"All alpha monotopic/peripheral"	"Annexins"	"1i4a"
Secretory phospholipase A2	"Monotopic/peripheral"	"All alpha monotopic/peripheral"	"Vertebrate secretory phospholipase A2"	"2osh"
Scorpion toxin-like knottin	"Monotopic/peripheral"	"Alpha + Beta monotopic/peripheral"	"Prokineticin"	"1imt"
CRAL/TRIO domain	"Monotopic/peripheral"	"Alpha/Beta monotopic/peripheral"	"CRAL/TRIO domain"	"3b7n"
OSBP-related proteins	"Monotopic/peripheral"	"Alpha + Beta monotopic/peripheral"	"OSBP-related proteins"	"4ic4"
Sterol carrier protein	"Monotopic/peripheral"	"Alpha + Beta monotopic/peripheral"	"Sterol carrier protein"	"1ikt"
Scorpion toxin-like knottin	"Monotopic/peripheral"	"Alpha + Beta monotopic/peripheral"	"Long-chain scorpion toxins"	"2sn3"
Multicopper oxidase	"Monotopic/peripheral"	"All beta monotopic/peripheral"	"Plastocyanin/azurin-like"	"1b3i"
PH domain-like	"Monotopic/peripheral"	"All beta monotopic/peripheral"	"Pleckstrin-homology domain"	"1nty"
Alpha/beta-hydrolases	"Monotopic/peripheral"	"Alpha/Beta monotopic/peripheral"	"Bacterial lipase"	"5lip"
Alpha-helical (HDL) apolipoproteins	"Monotopic/peripheral"	"All alpha monotopic/peripheral"	"Perilipin"	"1szi"
Transglycosidases	"Monotopic/peripheral"	"Alpha/Beta monotopic/peripheral"	"Glucanosyltransferase"	"2w62"
Common phosphate binding-site TIM barrel superfamily	"Monotopic/peripheral"	"Alpha/Beta monotopic/peripheral"	"Pterin binding enzyme"	"1tx2"
Alpha/beta-hydrolases	"Monotopic/peripheral"	"Alpha/Beta monotopic/peripheral"	"Fungal lipases"	"3o0d"
Treponema lipoprotein	"Monotopic/peripheral"	"All beta monotopic/peripheral"	"Treponema lipoprotein"	"3k8g"
FAD/NAD(P)-binding domain	"Monotopic/peripheral"	"Alpha/Beta monotopic/peripheral"	"Pyridine nucleotide-disulphide oxidoreductase"	"4g6h"
Lipocalins	"Monotopic/peripheral"	"All beta monotopic/peripheral"	"Fatty acid binding protein-like (n=10)"	"1kzw"
PH domain-like	"Monotopic/peripheral"	"All beta monotopic/peripheral"	"Pleckstrin-homology domain"	"3tfm"
Saposin	"Monotopic/peripheral"	"All alpha monotopic/peripheral"	"Saposin"	"3s63"
FYVE/PHD zinc finger	"Monotopic/peripheral"	"All beta monotopic/peripheral"	"FYVE	a phosphatidylinositol-3-phosphate binding domain"	"1wfk"
Cyclic bacteriocin (class IIc)	"Monotopic/peripheral"	"All alpha monotopic/peripheral"	"Bacteriocin AS-48"	"1o82"
FAD/NAD(P)-binding domain	"Monotopic/peripheral"	"Alpha/Beta monotopic/peripheral"	"Thi4 family"	"2gmh"
Endoplasmic reticulum oxidoreductin	"Monotopic/peripheral"	"All alpha monotopic/peripheral"	"Endoplasmic reticulum oxidoreductin"	"3m31"
P-loop containing nucleoside triphosphate hydrolases	"Monotopic/peripheral"	"Alpha/Beta monotopic/peripheral"	"Ras family"	"1vg8"
HD/PDEase superfamily	"Monotopic/peripheral"	"All alpha monotopic/peripheral"	"3'5'-cyclic nucleotide phosphodiesterase"	"3wak"
Alpha-helical (HDL) apolipoproteins	"Monotopic/peripheral"	"All alpha monotopic/peripheral"	"Apolipoprotein A-II"	"2ou1"
Alpha/beta-hydrolases	"Monotopic/peripheral"	"Alpha/Beta monotopic/peripheral"	"Acetylcholinesterase-like"	"1qon"
P-loop containing nucleoside triphosphate hydrolases	"Monotopic/peripheral"	"Alpha/Beta monotopic/peripheral"	"Tetraacyldisaccharide 4-kinase"	"4ehy"
Negative factor (Nef) protein	"Monotopic/peripheral"	"Alpha + Beta monotopic/peripheral"	"Negative factor (Nef) protein"	"2xi1"
NAD(P)-linked oxidoreductase	"Monotopic/peripheral"	"Alpha/Beta monotopic/peripheral"	"Aldo/keto reductase family"	"3fjn"
P-loop containing nucleoside triphosphate hydrolases	"Monotopic/peripheral"	"Alpha/Beta monotopic/peripheral"	"ADP ribosylation factor"	"1moz"
PH domain-like	"Monotopic/peripheral"	"All beta monotopic/peripheral"	"Pleckstrin-homology domain"	"1bwn"
Scorpion toxin-like knottin	"Monotopic/peripheral"	"Alpha + Beta monotopic/peripheral"	"Long-chain scorpion toxins"	"1dq7"
Retroviral matrix protein	"Monotopic/peripheral"	"All alpha monotopic/peripheral"	"Influenza virus matrix protein M1"	"1aa7"
Immunoglobulin-like superfamily (E set)	"Monotopic/peripheral"	"All beta monotopic/peripheral"	"RHO protein GDP dissociation inhibitor"	"1doa"
Transglycosidases	"Monotopic/peripheral"	"Alpha/Beta monotopic/peripheral"	"Family 1 of glycosyl hydrolase"	"3gnr"
Bet v1-like	"Monotopic/peripheral"	"Alpha + Beta monotopic/peripheral"	"Phosphatidylinositol transfer protein (PITP)"	"1uw5"
Cytochrome c	"Monotopic/peripheral"	"All alpha monotopic/peripheral"	"Monodomain cytochrome c"	"1a8c"
Invertebrate chitin-binding proteins	"Monotopic/peripheral"	"All beta monotopic/peripheral"	"Tachycitin"	"1dqc"
Alpha/beta-hydrolases	"Monotopic/peripheral"	"Alpha/Beta monotopic/peripheral"	"Fungal lipases"	"2qua"
Alpha/beta-hydrolases	"Monotopic/peripheral"	"Alpha/Beta monotopic/peripheral"	"Bacterial lipase"	"1isp"
Immunoglobulin-like superfamily (E set)	"Monotopic/peripheral"	"All beta monotopic/peripheral"	"ML domain"	"1ktj"
Cholesterol-dependent cytolysin	"Monotopic/peripheral"	"All beta monotopic/peripheral"	"Thiol-activated cytolysin"	"3cqf"
Lipoxygenase	"Monotopic/peripheral"	"All alpha monotopic/peripheral"	"Lipoxygenases"	"3v99"
Lipocalins	"Monotopic/peripheral"	"All beta monotopic/peripheral"	"Retinol binding protein-like (n=8	S=12)"	"1kt6"
Death Domain superfamily	"Monotopic/peripheral"	"All alpha monotopic/peripheral"	"Death domain"	"1ik7"
C2 domain	"Monotopic/peripheral"	"All beta monotopic/peripheral"	"C2 domain"	"3b7y"
Defensin-like	"Monotopic/peripheral"	"All beta monotopic/peripheral"	"Vertebrate defensin"	"1bnb"
Alpha/beta-hydrolases	"Monotopic/peripheral"	"Alpha/Beta monotopic/peripheral"	"Acetylcholinesterase-like"	"2bce"
Cysteine-rich secretory protein (CRISP) family	"Monotopic/peripheral"	"Alpha + Beta monotopic/peripheral"	"Cysteine-rich secretory protein family"	"1rc9"
Peptidase clan MH/MC/MF	"Monotopic/peripheral"	"Alpha/Beta monotopic/peripheral"	"M42 glutamyl aminopeptidase"	"1vho"
PH domain-like	"Monotopic/peripheral"	"All beta monotopic/peripheral"	"Pleckstrin-homology domain"	"1v5u"
Lipocalins	"Monotopic/peripheral"	"All beta monotopic/peripheral"	"Fatty acid binding protein-like (n=10)"	"1b56"
Annexins	"Monotopic/peripheral"	"All alpha monotopic/peripheral"	"Annexins"	"2zhj"
Peptidase clan PA	"Monotopic/peripheral"	"All beta monotopic/peripheral"	"Prokaryotic proteases"	"1lcy"
Lipoxygenase	"Monotopic/peripheral"	"All alpha monotopic/peripheral"	"Lipoxygenases"	"1yge"
Annexins	"Monotopic/peripheral"	"All alpha monotopic/peripheral"	"Annexins"	"1w3w"
Cyclotides	"Monotopic/peripheral"	"All beta monotopic/peripheral"	"Cyclotide"	"2aks"
Alpha/beta-hydrolases	"Monotopic/peripheral"	"Alpha/Beta monotopic/peripheral"	"Bacterial lipase"	"2zyr"
Defensin-like	"Monotopic/peripheral"	"All beta monotopic/peripheral"	"Vertebrate defensin"	"1ut3"
Secretory phospholipase A2	"Monotopic/peripheral"	"All alpha monotopic/peripheral"	"Vertebrate secretory phospholipase A2"	"3jql"
Immunoglobulin-like superfamily (E set)	"Monotopic/peripheral"	"All beta monotopic/peripheral"	"Ganglioside GM2 activator"	"2ag4"
TRAP-like	"Monotopic/peripheral"	"All beta monotopic/peripheral"	"Mitochondrial biogenesis AIM24"	"1pg6"
PGBD superfamily	"Monotopic/peripheral"	"Alpha + Beta monotopic/peripheral"	"Putative peptidoglycan binding domain"	"1ck7"
Treponema lipoprotein	"Monotopic/peripheral"	"All beta monotopic/peripheral"	"Treponema lipoprotein"	"3k8j"
Plant thionin	"Monotopic/peripheral"	"Alpha + Beta monotopic/peripheral"	"Plant thionin"	"3c8p"
DAP epimerase superfamily	"Monotopic/peripheral"	"Alpha + Beta monotopic/peripheral"	"Phenazine biosynthesis-like protein"	"1s7j"
FAD/NAD(P)-binding domain	"Monotopic/peripheral"	"Alpha/Beta monotopic/peripheral"	"Methyltransferase domain"	"2pxx"
Scorpion toxin-like knottin	"Monotopic/peripheral"	"Alpha + Beta monotopic/peripheral"	"Long-chain scorpion toxins"	"1djt"
Arrestin-like	"Monotopic/peripheral"	"All beta monotopic/peripheral"	"Arrestin"	"1suj"
DBL (Duffy-binding like)	"Monotopic/peripheral"	"All alpha monotopic/peripheral"	"PfEMP1 (Plasmodium falciparum erythrocyte membrane protein)"	"3c64"
Nucleotide-diphospho-sugar transferases	"Monotopic/peripheral"	"Alpha/Beta monotopic/peripheral"	"Glycosylating toxin"	"2bvl"
C2 domain	"Monotopic/peripheral"	"All beta monotopic/peripheral"	"C2 domain"	"3fdw"
Alpha/beta-hydrolases	"Monotopic/peripheral"	"Alpha/Beta monotopic/peripheral"	"Acetylcholinesterase-like"	"1jmy"
Snake toxin-like	"Monotopic/peripheral"	"All beta monotopic/peripheral"	"Snake venom toxins"	"3ebx"
Saposin	"Monotopic/peripheral"	"All alpha monotopic/peripheral"	"Saposin"	"1of9"
CRAL/TRIO domain	"Monotopic/peripheral"	"Alpha/Beta monotopic/peripheral"	"CRAL/TRIO domain"	"1aua"
PH domain-like	"Monotopic/peripheral"	"All beta monotopic/peripheral"	"Third domain of FERM"	"1gc6"
UDP-Glycosyltransferase/glycogen phosphorylase	"Monotopic/peripheral"	"Alpha/Beta monotopic/peripheral"	"Glycosyltransferase family 28"	"1nlm"
C2 domain	"Monotopic/peripheral"	"All beta monotopic/peripheral"	"C2 domain"	"2k3h"
Scorpion toxin-like knottin	"Monotopic/peripheral"	"Alpha + Beta monotopic/peripheral"	"Arthropod defensins"	"1ica"
PLC-like phosphodiesterases	"Monotopic/peripheral"	"Alpha/Beta monotopic/peripheral"	"Bacterial PLC"	"1aod"
Multicopper oxidase	"Monotopic/peripheral"	"All beta monotopic/peripheral"	"Plastocyanin/azurin-like"	"1pmy"
Secretory phospholipase A2	"Monotopic/peripheral"	"All alpha monotopic/peripheral"	"Vertebrate secretory phospholipase A2"	"3i03"
Secretory phospholipase A2	"Monotopic/peripheral"	"All alpha monotopic/peripheral"	"Vertebrate secretory phospholipase A2"	"1zwp"
HIGH-signature proteins, UspA, and PP-ATPase	"Monotopic/peripheral"	"Alpha/Beta monotopic/peripheral"	"Phosphoadenosine phosphosulfate reductase family"	"2wsi"
Plant thionin	"Monotopic/peripheral"	"Alpha + Beta monotopic/peripheral"	"Plant thionin"	"1jmp"
FYVE/PHD zinc finger	"Monotopic/peripheral"	"All beta monotopic/peripheral"	"FYVE	a phosphatidylinositol-3-phosphate binding domain"	"1x4u"
Secretory phospholipase A2	"Monotopic/peripheral"	"All alpha monotopic/peripheral"	"Vertebrate secretory phospholipase A2"	"1vap"
Thioredoxin-like	"Monotopic/peripheral"	"Alpha/Beta monotopic/peripheral"	"AhpC/TSA family"	"1xvw"
Insect pheromone/odorant binding proteins	"Monotopic/peripheral"	"All alpha monotopic/peripheral"	"Insect pheromone/odorant binding proteins"	"1ow4"
Alpha/beta-hydrolases	"Monotopic/peripheral"	"Alpha/Beta monotopic/peripheral"	"Cutinase-like"	"3gbs"
Colicin pore forming domain	"Monotopic/peripheral"	"All alpha monotopic/peripheral"	"Colicin pore forming domain"	"1col"
Insect antifreeze protein	"Monotopic/peripheral"	"All beta monotopic/peripheral"	"Insect antifreeze protein"	"1l0s"
Lipoprotein localization factors	"Monotopic/peripheral"	"All beta monotopic/peripheral"	"Lipoproteins of Mycobacteria"	"2byo"
Glycolipid transfer protein	"Monotopic/peripheral"	"All alpha monotopic/peripheral"	"Glycolipid transfer protein"	"1sx6"
C2 domain	"Monotopic/peripheral"	"All beta monotopic/peripheral"	"C2 domain"	"2enp"
Haloacid dehalogenase-like hydrolase superfamily	"Monotopic/peripheral"	"Alpha/Beta monotopic/peripheral"	"Haloacid dehalogenase-like hydrolase"	"1rdf"
Haloacid dehalogenase-like hydrolase superfamily	"Monotopic/peripheral"	"Alpha/Beta monotopic/peripheral"	"Haloacid dehalogenase-like hydrolase"	"1l6r"
PH domain-like	"Monotopic/peripheral"	"All beta monotopic/peripheral"	"Pleckstrin-homology domain"	"1mai"
Lipocalins	"Monotopic/peripheral"	"All beta monotopic/peripheral"	"Fatty acid binding protein-like (n=10)"	"1crb"
Alpha/beta-hydrolases	"Monotopic/peripheral"	"Alpha/Beta monotopic/peripheral"	"Bacterial lipase"	"2x5x"
Secretory phospholipase A2	"Monotopic/peripheral"	"All alpha monotopic/peripheral"	"Vertebrate secretory phospholipase A2"	"3elo"
PH domain-like	"Monotopic/peripheral"	"All beta monotopic/peripheral"	"Pleckstrin-homology domain"	"1u5e"
CoA-dependent acyltransferases	"Monotopic/peripheral"	"Alpha/Beta monotopic/peripheral"	"Choline/carnitine O-acyltransferases"	"2le3"
PH domain-like	"Monotopic/peripheral"	"All beta monotopic/peripheral"	"Pleckstrin-homology domain"	"1dbh"
OSBP-related proteins	"Monotopic/peripheral"	"Alpha + Beta monotopic/peripheral"	"OSBP-related proteins"	"4b2z"
Alpha-helical (HDL) apolipoproteins	"Monotopic/peripheral"	"All alpha monotopic/peripheral"	"Apolipoprotein A1/A4/E"	"2a01"
Flavoprotein	"Monotopic/peripheral"	"Alpha/Beta monotopic/peripheral"	"NrdI Flavodoxin like"	"2xod"
Omega conotoxin-like knottin	"Monotopic/peripheral"	"All beta monotopic/peripheral"	"Conotoxin O1"	"1ixt"
Omega conotoxin-like knottin	"Monotopic/peripheral"	"All beta monotopic/peripheral"	"Conotoxin O1"	"1av3"
Secretory phospholipase A2	"Monotopic/peripheral"	"All alpha monotopic/peripheral"	"Prokaryotic and fungi phospholipase A2"	"1kp4"
PH domain-like	"Monotopic/peripheral"	"All beta monotopic/peripheral"	"Pleckstrin-homology domain"	"1v5p"
Scorpion toxin-like knottin	"Monotopic/peripheral"	"Alpha + Beta monotopic/peripheral"	"Plant defensins"	"1ayj"
Scorpion toxin-like knottin	"Monotopic/peripheral"	"Alpha + Beta monotopic/peripheral"	"Plant defensins"	"3psm"
Transglycosidases	"Monotopic/peripheral"	"Alpha/Beta monotopic/peripheral"	"Cellulase (glycosyl hydrolase family 5)"	"2osx"
SGNH hydrolase superfamily	"Monotopic/peripheral"	"Alpha/Beta monotopic/peripheral"	"GDSL-like Lipase/Acylhydrolase"	"2hsj"
Bactericidal permeability increasing protein family	"Monotopic/peripheral"	"Alpha + Beta monotopic/peripheral"	"Bactericidal permeability increasing protein family"	"2obd"
delta-Endotoxin	"Monotopic/peripheral"	"All alpha monotopic/peripheral"	"delta-Endotoxin"	"1i5p"
Retinal pigment epithelial membrane protein	"Monotopic/peripheral"	"All beta monotopic/peripheral"	"Retinal pigment epithelial membrane protein"	"4f30"
Alpha/beta-hydrolases	"Monotopic/peripheral"	"Alpha/Beta monotopic/peripheral"	"Platelet-activating factor acetylhydrolase family"	"2fx5"
Snake toxin-like	"Monotopic/peripheral"	"All beta monotopic/peripheral"	"Snake venom toxins"	"1cdt"
C1 domain	"Monotopic/peripheral"	"All beta monotopic/peripheral"	"Protein kinase C1 domain"	"1y8f"
Secretory phospholipase A2	"Monotopic/peripheral"	"All alpha monotopic/peripheral"	"Vertebrate secretory phospholipase A2"	"1n28"
CRAL/TRIO domain	"Monotopic/peripheral"	"Alpha/Beta monotopic/peripheral"	"CRAL/TRIO domain"	"3w68"
Omega conotoxin-like knottin	"Monotopic/peripheral"	"All beta monotopic/peripheral"	"Conotoxin O1"	"1mvj"
Bet v1-like	"Monotopic/peripheral"	"Alpha + Beta monotopic/peripheral"	"STAR domain"	"2e3q"
FMN-linked oxidoreductases	"Monotopic/peripheral"	"Alpha/Beta monotopic/peripheral"	"FMN-linked oxidoreductases"	"1d3h"
CRAL/TRIO domain	"Monotopic/peripheral"	"Alpha/Beta monotopic/peripheral"	"CRAL/TRIO domain"	"1r5l"
Fas apoptotic inhibitory molecule	"Monotopic/peripheral"	"All beta monotopic/peripheral"	"Fas apoptotic inhibitory molecule"	"3mx7"
Flavoprotein	"Monotopic/peripheral"	"Alpha/Beta monotopic/peripheral"	"NrdI Flavodoxin like"	"2x2o"
Alpha/beta-hydrolases	"Monotopic/peripheral"	"Alpha/Beta monotopic/peripheral"	"NDRG family"	"2xmr"
Omega conotoxin-like knottin	"Monotopic/peripheral"	"All beta monotopic/peripheral"	"Spider toxins"	"1y29"
Defensin-like	"Monotopic/peripheral"	"All beta monotopic/peripheral"	"Vertebrate defensin"	"1tv0"
Cyclotides	"Monotopic/peripheral"	"All beta monotopic/peripheral"	"Cyclotide"	"2kcg"
Alpha/beta-hydrolases	"Monotopic/peripheral"	"Alpha/Beta monotopic/peripheral"	"Carboxylesterase"	"3qh4"
Scorpion toxin-like knottin	"Monotopic/peripheral"	"Alpha + Beta monotopic/peripheral"	"Plant defensins"	"1n4n"
Secretory phospholipase A2	"Monotopic/peripheral"	"All alpha monotopic/peripheral"	"Vertebrate secretory phospholipase A2"	"1vip"
Omega conotoxin-like knottin	"Monotopic/peripheral"	"All beta monotopic/peripheral"	"Spider toxins"	"1niy"
NTN hydrolase superfamily	"Monotopic/peripheral"	"Alpha + Beta monotopic/peripheral"	"Phospholipase B"	"3fgr"
Alpha/beta-hydrolases	"Monotopic/peripheral"	"Alpha/Beta monotopic/peripheral"	"Fungal lipases"	"4tgl"
PH domain-like	"Monotopic/peripheral"	"All beta monotopic/peripheral"	"Pleckstrin-homology domain"	"2dhi"
Six-hairpin glycosidase superfamily	"Monotopic/peripheral"	"All alpha monotopic/peripheral"	"Isoprenyl diphosphate synthases"	"1rqj"
Omega conotoxin-like knottin	"Monotopic/peripheral"	"All beta monotopic/peripheral"	"Conotoxin O1"	"1eyo"
C2 domain	"Monotopic/peripheral"	"All beta monotopic/peripheral"	"C2 domain"	"1gmi"
Alpha/beta-hydrolases	"Monotopic/peripheral"	"Alpha/Beta monotopic/peripheral"	"Pancreatic lipase"	"1gpl"
DNase I-like	"Monotopic/peripheral"	"Alpha + Beta monotopic/peripheral"	"Spider sphingomyelinases"	"1xx1"
Lipocalins	"Monotopic/peripheral"	"All beta monotopic/peripheral"	"Fatty acid binding protein-like (n=10)"	"1vyf"
OSBP-related proteins	"Monotopic/peripheral"	"Alpha + Beta monotopic/peripheral"	"OSBP-related proteins"	"1zi7"
GLA-domain	"Monotopic/peripheral"	"All alpha monotopic/peripheral"	"GLA-domain"	"1nl2"
C2 domain	"Monotopic/peripheral"	"All beta monotopic/peripheral"	"C2 domain"	"2r83"
DivIVA protein	"Monotopic/peripheral"	"All alpha monotopic/peripheral"	"DivIVA protein"	"2wuj"
C2 domain	"Monotopic/peripheral"	"All beta monotopic/peripheral"	"C2 domain"	"3w57"
C1 domain	"Monotopic/peripheral"	"All beta monotopic/peripheral"	"Protein kinase C1 domain"	"1xa6"
CRAL/TRIO domain	"Monotopic/peripheral"	"Alpha/Beta monotopic/peripheral"	"CRAL/TRIO domain"	"2d4q"
Spectrin repeat	"Monotopic/peripheral"	"All alpha monotopic/peripheral"	"Spectrin repeat"	"2spc"
Protein kinase superfamily	"Monotopic/peripheral"	"Alpha + Beta monotopic/peripheral"	"Protein kinase domain"	"2w5a"
C2 domain	"Monotopic/peripheral"	"All beta monotopic/peripheral"	"C2 domain"	"1a25"
Defensin-like	"Monotopic/peripheral"	"All beta monotopic/peripheral"	"Sea anemone sodium channel inhibitory toxin"	"1apf"
PLC-like phosphodiesterases	"Monotopic/peripheral"	"Alpha/Beta monotopic/peripheral"	"Mammalian PLC"	"1djx"
Bet v1-like	"Monotopic/peripheral"	"Alpha + Beta monotopic/peripheral"	"Polyketide cyclase/dehydrase and lipid transport"	"3ggn"
Phospholipase C/P1 nuclease	"Monotopic/peripheral"	"All alpha monotopic/peripheral"	"Bacterial phospholipase C"	"1ca1"
Saposin	"Monotopic/peripheral"	"All alpha monotopic/peripheral"	"Saposin"	"2dwf"
Scorpion toxin-like knottin	"Monotopic/peripheral"	"Alpha + Beta monotopic/peripheral"	"Plant defensins"	"1mr4"
Alpha-helical (HDL) apolipoproteins	"Monotopic/peripheral"	"All alpha monotopic/peripheral"	"Apolipoprotein A1/A4/E"	"3r2p"
FYVE/PHD zinc finger	"Monotopic/peripheral"	"All beta monotopic/peripheral"	"FYVE	a phosphatidylinositol-3-phosphate binding domain"	"1z2q"
PH domain-like	"Monotopic/peripheral"	"All beta monotopic/peripheral"	"Phosphotyrosine-binding domain"	"1nu2"
DrrA protein	"Monotopic/peripheral"	"All alpha monotopic/peripheral"	"DrrA protein"	"3l0m"
Secretory phospholipase A2	"Monotopic/peripheral"	"All alpha monotopic/peripheral"	"Vertebrate secretory phospholipase A2"	"1bk9"
Alpha/beta-hydrolases	"Monotopic/peripheral"	"Alpha/Beta monotopic/peripheral"	"Platelet-activating factor acetylhydrolase family"	"3d59"
Omega conotoxin-like knottin	"Monotopic/peripheral"	"All beta monotopic/peripheral"	"Conotoxin O1"	"2cco"
Phospholipase C/P1 nuclease	"Monotopic/peripheral"	"All alpha monotopic/peripheral"	"Bacterial phospholipase C"	"1qmd"
Plant lectins/antimicrobial peptides	"Monotopic/peripheral"	"All beta monotopic/peripheral"	"Chitin recognition protein"	"1q9b"
Defensin-like	"Monotopic/peripheral"	"All beta monotopic/peripheral"	"Big defensin"	"2rng"
Annexins	"Monotopic/peripheral"	"All alpha monotopic/peripheral"	"Annexins"	"2zoc"
Alpha/beta-hydrolases	"Monotopic/peripheral"	"Alpha/Beta monotopic/peripheral"	"Bacterial lipase"	"1ji3"
C2 domain	"Monotopic/peripheral"	"All beta monotopic/peripheral"	"C2 domain"	"1byn"
Omega conotoxin-like knottin	"Monotopic/peripheral"	"All beta monotopic/peripheral"	"Conotoxin O1"	"1ag7"
Alpha/beta-hydrolases	"Monotopic/peripheral"	"Alpha/Beta monotopic/peripheral"	"Pancreatic lipase"	"1eth"
Retroviral matrix protein	"Monotopic/peripheral"	"All alpha monotopic/peripheral"	"GAG p10 protein"	"2f76"
Alpha/beta-hydrolases	"Monotopic/peripheral"	"Alpha/Beta monotopic/peripheral"	"Mycobacterial antigens"	"1r88"
Omega conotoxin-like knottin	"Monotopic/peripheral"	"All beta monotopic/peripheral"	"Spider toxins"	"1lup"
Alpha/beta-hydrolases	"Monotopic/peripheral"	"Alpha/Beta monotopic/peripheral"	"Fungal lipases"	"3g7n"
Immunoglobulin-like superfamily (E set)	"Monotopic/peripheral"	"All beta monotopic/peripheral"	"ML domain"	"1xwv"
Defensin-like	"Monotopic/peripheral"	"All beta monotopic/peripheral"	"Vertebrate defensin"	"1e4t"
Bet v1-like	"Monotopic/peripheral"	"Alpha + Beta monotopic/peripheral"	"STAR domain"	"1ln1"
FAD/NAD(P)-binding domain	"Monotopic/peripheral"	"Alpha/Beta monotopic/peripheral"	"Pyridine nucleotide-disulphide oxidoreductase"	"3sx6"
PLC-like phosphodiesterases	"Monotopic/peripheral"	"Alpha/Beta monotopic/peripheral"	"Bacterial PLC"	"1gym"
Cholesterol-dependent cytolysin	"Monotopic/peripheral"	"All beta monotopic/peripheral"	"Thiol-activated cytolysin"	"4hsc"
Snake toxin-like	"Monotopic/peripheral"	"All beta monotopic/peripheral"	"Snake venom toxins"	"1ug4"
Omega conotoxin-like knottin	"Monotopic/peripheral"	"All beta monotopic/peripheral"	"Spider toxins"	"1d1h"
Beta propellers	"Monotopic/peripheral"	"All beta monotopic/peripheral"	"Lactonase	7-bladed beta-propeller"	"1l0q"
Beta-trefoil superfamily	"Monotopic/peripheral"	"All beta monotopic/peripheral"	"Histidine-rich actin-binding protein"	"1hce"
Lipocalins	"Monotopic/peripheral"	"All beta monotopic/peripheral"	"Fatty acid binding protein-like (n=10)"	"2rcq"
Plant antimicrobial alpha-hairpin	"Monotopic/peripheral"	"All alpha monotopic/peripheral"	"Plant antimicrobial alpha-hairpin"	"2l2r"
Secretory phospholipase A2	"Monotopic/peripheral"	"All alpha monotopic/peripheral"	"Vertebrate secretory phospholipase A2"	"1gmz"
Peptidase clan CA	"Monotopic/peripheral"	"Alpha + Beta monotopic/peripheral"	"Papain family cysteine protease"	"3ois"
Secretory phospholipase A2	"Monotopic/peripheral"	"All alpha monotopic/peripheral"	"Vertebrate secretory phospholipase A2"	"1jlt"
Retinal pigment epithelial membrane protein	"Monotopic/peripheral"	"All beta monotopic/peripheral"	"Retinal pigment epithelial membrane protein"	"2biw"
Multicopper oxidase	"Monotopic/peripheral"	"All beta monotopic/peripheral"	"Plastocyanin/azurin-like"	"1f56"
PH domain-like	"Monotopic/peripheral"	"All beta monotopic/peripheral"	"Pleckstrin-homology domain"	"3bji"
Retroviral matrix protein	"Monotopic/peripheral"	"All alpha monotopic/peripheral"	"GAG M domain"	"1a6s"
Cyclotides	"Monotopic/peripheral"	"All beta monotopic/peripheral"	"Cyclotide"	"1vb8"
Saposin	"Monotopic/peripheral"	"All alpha monotopic/peripheral"	"Saposin"	"1nkl"
Secretory phospholipase A2	"Monotopic/peripheral"	"All alpha monotopic/peripheral"	"Vertebrate secretory phospholipase A2"	"1s8i"
CRAL/TRIO domain	"Monotopic/peripheral"	"Alpha/Beta monotopic/peripheral"	"CRAL/TRIO domain"	"4fmm"
Alpha/beta-hydrolases	"Monotopic/peripheral"	"Alpha/Beta monotopic/peripheral"	"Carboxylesterase/Thioesterase 1"	"3doh"
Isocitrate/Isopropylmalate dehydrogenase-like superfamily	"Monotopic/peripheral"	"Alpha/Beta monotopic/peripheral"	"Fatty acid synthesis protein"	"1u7n"
Alpha/beta-hydrolases	"Monotopic/peripheral"	"Alpha/Beta monotopic/peripheral"	"Gastric lipase"	"1hlg"
NTF2-like	"Monotopic/peripheral"	"Alpha + Beta monotopic/peripheral"	"Epoxide Hydrolase"	"2bng"
PPPDE putative peptidase domain	"Monotopic/peripheral"	"Alpha + Beta monotopic/peripheral"	"PPPDE putative peptidase domain"	"3ebq"
Secretory phospholipase A2	"Monotopic/peripheral"	"All alpha monotopic/peripheral"	"Vertebrate secretory phospholipase A2"	"1oqs"
PX domain	"Monotopic/peripheral"	"Alpha + Beta monotopic/peripheral"	"PX domain"	"4ikd"
Alpha/beta-hydrolases	"Monotopic/peripheral"	"Alpha/Beta monotopic/peripheral"	"Secretory lipase"	"3h2g"
Alpha/beta-hydrolases	"Monotopic/peripheral"	"Alpha/Beta monotopic/peripheral"	"Cutinase-like"	"3hc7"
P-loop containing nucleoside triphosphate hydrolases	"Monotopic/peripheral"	"Alpha/Beta monotopic/peripheral"	"G-proteins"	"1got"
PH domain-like	"Monotopic/peripheral"	"All beta monotopic/peripheral"	"Pleckstrin-homology domain"	"1fho"
PH domain-like	"Monotopic/peripheral"	"All beta monotopic/peripheral"	"Pleckstrin-homology domain"	"1fao"
Peptidase clan CA	"Monotopic/peripheral"	"Alpha + Beta monotopic/peripheral"	"Porcine arterivirus-type cysteine proteinase alpha"	"3ifu"
PX domain	"Monotopic/peripheral"	"Alpha + Beta monotopic/peripheral"	"PX domain"	"3fog"
Scorpion toxin-like knottin	"Monotopic/peripheral"	"Alpha + Beta monotopic/peripheral"	"Arthropod defensins"	"2koz"
PX domain	"Monotopic/peripheral"	"Alpha + Beta monotopic/peripheral"	"PX domain"	"2v14"
Defensin-like	"Monotopic/peripheral"	"All beta monotopic/peripheral"	"Vertebrate defensin"	"1zmi"
Antirestriction protein	"Monotopic/peripheral"	"Alpha + Beta monotopic/peripheral"	"Antirestriction protein"	"2wj9"
Immunoglobulin-like superfamily (E set)	"Monotopic/peripheral"	"All beta monotopic/peripheral"	"Periplasmic glucan biosynthesis protein	MdoG"	"1txk"
Multicopper oxidase	"Monotopic/peripheral"	"All beta monotopic/peripheral"	"Plastocyanin/azurin-like"	"9pcy"
Haloacid dehalogenase-like hydrolase superfamily	"Monotopic/peripheral"	"Alpha/Beta monotopic/peripheral"	"Haloacid dehalogenase-like hydrolase"	"3n1u"
Insect hemolymph lipoprotein	"Monotopic/peripheral"	"All beta monotopic/peripheral"	"Insect hemolymph lipoprotein"	"4iy8"
Transglycosidases	"Monotopic/peripheral"	"Alpha/Beta monotopic/peripheral"	"Glycosyl hydrolases family 18"	"1nh6"
FYVE/PHD zinc finger	"Monotopic/peripheral"	"All beta monotopic/peripheral"	"FYVE	a phosphatidylinositol-3-phosphate binding domain"	"1hyi"
Saposin	"Monotopic/peripheral"	"All alpha monotopic/peripheral"	"Saposin"	"1sn6"
Alpha/beta-hydrolases	"Monotopic/peripheral"	"Alpha/Beta monotopic/peripheral"	"Mycobacterial antigens"	"1va5"
Scorpion toxin-like knottin	"Monotopic/peripheral"	"Alpha + Beta monotopic/peripheral"	"Fungal defensins"	"3e7r"
PLC-like phosphodiesterases	"Monotopic/peripheral"	"Alpha/Beta monotopic/peripheral"	"Mammalian PLC"	"2zkm"
PH domain-like	"Monotopic/peripheral"	"All beta monotopic/peripheral"	"Pleckstrin-homology domain"	"2x18"
Lipocalins	"Monotopic/peripheral"	"All beta monotopic/peripheral"	"Fatty acid binding protein-like (n=10)"	"1bwy"
Cyclotides	"Monotopic/peripheral"	"All beta monotopic/peripheral"	"Cyclotide"	"1r1f"
Secretory phospholipase A2	"Monotopic/peripheral"	"All alpha monotopic/peripheral"	"Vertebrate secretory phospholipase A2"	"2i0u"
Alpha/beta-hydrolases	"Monotopic/peripheral"	"Alpha/Beta monotopic/peripheral"	"Carboxylesterase/Thioesterase 1"	"1auo"
Thioredoxin-like	"Monotopic/peripheral"	"Alpha/Beta monotopic/peripheral"	"DSBA-like thioredoxin domain"	"1u3a"
Scorpion toxin-like knottin	"Monotopic/peripheral"	"Alpha + Beta monotopic/peripheral"	"Short-chain scorpion toxins"	"1ne5"
Nucleotide-diphospho-sugar transferases	"Monotopic/peripheral"	"Alpha/Beta monotopic/peripheral"	"Glycosyltransferase like family 2"	"4fix"
Bet v1-like	"Monotopic/peripheral"	"Alpha + Beta monotopic/peripheral"	"STAR domain"	"3fo5"
PH domain-like	"Monotopic/peripheral"	"All beta monotopic/peripheral"	"Pleckstrin-homology domain"	"1upr"
Scorpion toxin-like knottin	"Monotopic/peripheral"	"Alpha + Beta monotopic/peripheral"	"Arthropod defensins"	"1ozz"
Alpha/beta-hydrolases	"Monotopic/peripheral"	"Alpha/Beta monotopic/peripheral"	"Carboxylesterase"	"1lzk"
Cyclotides	"Monotopic/peripheral"	"All beta monotopic/peripheral"	"Cyclotide"	"2gj0"
Lipocalins	"Monotopic/peripheral"	"All beta monotopic/peripheral"	"Fatty acid binding protein-like (n=10)"	"1cbs"
PH domain-like	"Monotopic/peripheral"	"All beta monotopic/peripheral"	"Pleckstrin-homology domain"	"2da0"
Scorpion toxin-like knottin	"Monotopic/peripheral"	"Alpha + Beta monotopic/peripheral"	"Bee venom toxins"	"1ter"
C2 domain	"Monotopic/peripheral"	"All beta monotopic/peripheral"	"C2 domain"	"3hn8"
Sea anemone peptide toxin, class 1	"Monotopic/peripheral"	"All alpha monotopic/peripheral"	"Sea anemone peptide toxin	class 1"	"1roo"
PH domain-like	"Monotopic/peripheral"	"All beta monotopic/peripheral"	"Pleckstrin-homology domain"	"1u27"
PLAT domain	"Monotopic/peripheral"	"All beta monotopic/peripheral"	"PLAT domain"	"3cwz"
Omega conotoxin-like knottin	"Monotopic/peripheral"	"All beta monotopic/peripheral"	"Conotoxin O1"	"1g1z"
Scorpion toxin-like knottin	"Monotopic/peripheral"	"Alpha + Beta monotopic/peripheral"	"Long-chain scorpion toxins"	"2yc1"
Omega conotoxin-like knottin	"Monotopic/peripheral"	"All beta monotopic/peripheral"	"Conotoxin O1"	"1rmk"
Scorpion toxin-like knottin	"Monotopic/peripheral"	"Alpha + Beta monotopic/peripheral"	"Plant defensins"	"2gl1"
Streptavidin-like	"Monotopic/peripheral"	"All beta monotopic/peripheral"	"Avidin family"	"1mm9"
PH domain-like	"Monotopic/peripheral"	"All beta monotopic/peripheral"	"Pleckstrin-homology domain"	"1wgq"
Scorpion toxin-like knottin	"Monotopic/peripheral"	"Alpha + Beta monotopic/peripheral"	"Plant self-incompatibility response protein"	"1ugl"
Scorpion toxin-like knottin	"Monotopic/peripheral"	"Alpha + Beta monotopic/peripheral"	"Plant defensins"	"1gpt"
Anemone pore-forming cytolysin	"Monotopic/peripheral"	"All beta monotopic/peripheral"	"Anemone pore-forming cytolysin"	"1gwy"
P-loop containing nucleoside triphosphate hydrolases	"Monotopic/peripheral"	"Alpha/Beta monotopic/peripheral"	"ArsA ATPase"	"3a36"
FYVE/PHD zinc finger	"Monotopic/peripheral"	"All beta monotopic/peripheral"	"FYVE	a phosphatidylinositol-3-phosphate binding domain"	"1vfy"
Defensin-like	"Monotopic/peripheral"	"All beta monotopic/peripheral"	"Vertebrate defensin"	"1ews"
Defensin-like	"Monotopic/peripheral"	"All beta monotopic/peripheral"	"Vertebrate defensin"	"2b5b"
Peptidase MD	"Monotopic/peripheral"	"Alpha + Beta monotopic/peripheral"	"D-alanyl-D-alanine carboxypeptidase"	"2vo9"
Streptavidin-like	"Monotopic/peripheral"	"All beta monotopic/peripheral"	"Polyisoprenoid-binding protein"	"3q34"
P-loop containing nucleoside triphosphate hydrolases	"Monotopic/peripheral"	"Alpha/Beta monotopic/peripheral"	"Cobalamin synthesis protein cobW"	"1nij"
Sterol carrier protein	"Monotopic/peripheral"	"Alpha + Beta monotopic/peripheral"	"Sterol carrier protein"	"2qzt"
Phospholipase C/P1 nuclease	"Monotopic/peripheral"	"All alpha monotopic/peripheral"	"Bacterial phospholipase C"	"1p6d"
Pas factor	"Monotopic/peripheral"	"All alpha monotopic/peripheral"	"Pas factor"	"2b8i"
Alpha/beta-hydrolases	"Monotopic/peripheral"	"Alpha/Beta monotopic/peripheral"	"Bacterial lipase"	"1ku0"
PH domain-like	"Monotopic/peripheral"	"All beta monotopic/peripheral"	"Pleckstrin-homology domain"	"4iap"
Defensin-like	"Monotopic/peripheral"	"All beta monotopic/peripheral"	"Sea anemone sodium channel inhibitory toxin"	"1shi"
Uteroglobin-like	"Monotopic/peripheral"	"All alpha monotopic/peripheral"	"Uteroglobin"	"1puo"
Secretory phospholipase A2	"Monotopic/peripheral"	"All alpha monotopic/peripheral"	"Vertebrate secretory phospholipase A2"	"1p7o"
FabD/lysophospholipase-like	"Monotopic/peripheral"	"Alpha/Beta monotopic/peripheral"	"Lysophospholipase"	"1oxw"
PX domain	"Monotopic/peripheral"	"Alpha + Beta monotopic/peripheral"	"PX domain"	"2wwe"
DNase I-like	"Monotopic/peripheral"	"Alpha + Beta monotopic/peripheral"	"Neutral sphingomyelinases"	"3n9v"
Globin-like	"Monotopic/peripheral"	"All alpha monotopic/peripheral"	"Bacterial globin"	"2qrw"
Alpha-helical (HDL) apolipoproteins	"Monotopic/peripheral"	"All alpha monotopic/peripheral"	"Apolipoprotein A-II"	"1l6l"
Streptavidin-like	"Monotopic/peripheral"	"All beta monotopic/peripheral"	"Polyisoprenoid-binding protein"	"1wub"
PASCIN (protein kinase C and casein kinase substrate)	"Monotopic/peripheral"	"All alpha monotopic/peripheral"	"PASCIN (protein kinase C and casein kinase substrate)"	"3lll"
PX domain	"Monotopic/peripheral"	"Alpha + Beta monotopic/peripheral"	"PX domain"	"1ocs"
Enterocin A immunity protein	"Monotopic/peripheral"	"All alpha monotopic/peripheral"	"Enterocin A immunity protein"	"2ip6"
Transglycosidases	"Monotopic/peripheral"	"Alpha/Beta monotopic/peripheral"	"Family 1 of glycosyl hydrolase"	"1vff"
Defensin-like	"Monotopic/peripheral"	"All beta monotopic/peripheral"	"Vertebrate defensin"	"1ijv"
Secretory phospholipase A2	"Monotopic/peripheral"	"All alpha monotopic/peripheral"	"Plant phospholipase A2"	"2wg7"
Hepatitis C virus non-structural protein NS2	"Monotopic/peripheral"	"Alpha + Beta monotopic/peripheral"	"Hepatitis C virus non-structural protein NS2"	"2hd0"
Cytochrome c	"Monotopic/peripheral"	"All alpha monotopic/peripheral"	"Monodomain cytochrome c"	"1cor"
Alpha/beta-hydrolases	"Monotopic/peripheral"	"Alpha/Beta monotopic/peripheral"	"Cutinase-like"	"1oxm"
Neutral/alkaline non-lysosomal ceramidase	"Monotopic/peripheral"	"Alpha + Beta monotopic/peripheral"	"Neutral/alkaline non-lysosomal ceramidase"	"2zws"
Transglycosidases	"Monotopic/peripheral"	"Alpha/Beta monotopic/peripheral"	"Beta-glycanases"	"1ogs"
Lipocalins	"Monotopic/peripheral"	"All beta monotopic/peripheral"	"Retinol binding protein-like (n=8	S=12)"	"2kt4"
OSBP-related proteins	"Monotopic/peripheral"	"Alpha + Beta monotopic/peripheral"	"OSBP-related proteins"	"1zhx"
Alpha/beta-hydrolases	"Monotopic/peripheral"	"Alpha/Beta monotopic/peripheral"	"Fungal lipases"	"1ein"
Multicopper oxidase	"Monotopic/peripheral"	"All beta monotopic/peripheral"	"Plastocyanin/azurin-like"	"1bxv"
Multicopper oxidase	"Monotopic/peripheral"	"All beta monotopic/peripheral"	"Plastocyanin/azurin-like"	"1sfd"
Alpha/beta-hydrolases	"Monotopic/peripheral"	"Alpha/Beta monotopic/peripheral"	"Pancreatic lipase"	"1n8s"
Omega conotoxin-like knottin	"Monotopic/peripheral"	"All beta monotopic/peripheral"	"Spider toxins"	"1dl0"
Vesiculovirus matrix protein	"Monotopic/peripheral"	"Alpha + Beta monotopic/peripheral"	"Vesiculovirus matrix protein"	"1lg7"
Secretory phospholipase A2	"Monotopic/peripheral"	"All alpha monotopic/peripheral"	"Vertebrate secretory phospholipase A2"	"1tc8"
Multicopper oxidase	"Monotopic/peripheral"	"All beta monotopic/peripheral"	"Plastocyanin-like domain"	"1ws8"
PH domain-like	"Monotopic/peripheral"	"All beta monotopic/peripheral"	"Pleckstrin-homology domain"	"1p6s"
Liver-expressed antimicrobial peptide	"Monotopic/peripheral"	"Alpha + Beta monotopic/peripheral"	"Liver-expressed antimicrobial peptide"	"2l1q"
Adaptin	"Monotopic/peripheral"	"All beta monotopic/peripheral"	"Adaptor complexes"	"2xa7"
Lipocalins	"Monotopic/peripheral"	"All beta monotopic/peripheral"	"Fatty acid binding protein-like (n=10)"	"1kqw"
Omega conotoxin-like knottin	"Monotopic/peripheral"	"All beta monotopic/peripheral"	"Spider toxins"	"1g9p"
Saposin	"Monotopic/peripheral"	"All alpha monotopic/peripheral"	"Saposin"	"2rb3"
Aspartic peptidase of Shewanella	"Monotopic/peripheral"	"All beta monotopic/peripheral"	"Aspartic peptidase of Shewanella"	"3nji"
Alpha-helical (HDL) apolipoproteins	"Monotopic/peripheral"	"All alpha monotopic/peripheral"	"Apolipoprotein A1/A4/E"	"1ya9"
Cytochrome c	"Monotopic/peripheral"	"All alpha monotopic/peripheral"	"Monodomain cytochrome c"	"1kv9"
Omega conotoxin-like knottin	"Monotopic/peripheral"	"All beta monotopic/peripheral"	"Agouti protein"	"1mr0"
Retroviral matrix protein	"Monotopic/peripheral"	"All alpha monotopic/peripheral"	"MMLV matrix protein p15"	"1mn8"
Nucleotide-diphospho-sugar transferases	"Monotopic/peripheral"	"Alpha/Beta monotopic/peripheral"	"Glycosylating toxin"	"2vkh"
Omega conotoxin-like knottin	"Monotopic/peripheral"	"All beta monotopic/peripheral"	"Spider toxins"	"1qk7"
Glycolipid transfer protein	"Monotopic/peripheral"	"All alpha monotopic/peripheral"	"Glycolipid transfer protein"	"1tfj"
C1 domain	"Monotopic/peripheral"	"All beta monotopic/peripheral"	"Protein kinase C1 domain"	"1ptr"
Alpha/beta-hydrolases	"Monotopic/peripheral"	"Alpha/Beta monotopic/peripheral"	"Hydroxynitrile lyase-like"	"2wfm"
Omega conotoxin-like knottin	"Monotopic/peripheral"	"All beta monotopic/peripheral"	"Conotoxin O1"	"1fu3"
Immunoglobulin-like superfamily (E set)	"Monotopic/peripheral"	"All beta monotopic/peripheral"	"ML domain"	"2z65"
C2 domain	"Monotopic/peripheral"	"All beta monotopic/peripheral"	"C2 domain"	"3nsj"
Phosphatidylinositol 3- and 4-kinase	"Monotopic/peripheral"	"All alpha monotopic/peripheral"	"Phosphatidylinositol 3- and 4-kinase"	"1e7u"
CRAL/TRIO domain	"Monotopic/peripheral"	"Alpha/Beta monotopic/peripheral"	"SpoIIaa-like protein"	"2q3l"
PX domain	"Monotopic/peripheral"	"Alpha + Beta monotopic/peripheral"	"PX domain"	"4ikb"
Scorpion toxin-like knottin	"Monotopic/peripheral"	"Alpha + Beta monotopic/peripheral"	"Plant defensins"	"1jxc"
Alpha-helical (HDL) apolipoproteins	"Monotopic/peripheral"	"All alpha monotopic/peripheral"	"Apolipoprotein C-II"	"1i5j"
Scorpion toxin-like knottin	"Monotopic/peripheral"	"Alpha + Beta monotopic/peripheral"	"Short-chain scorpion toxins"	"3odv"
Globin-like	"Monotopic/peripheral"	"All alpha monotopic/peripheral"	"Bacterial globin"	"2gkn"
Multicopper oxidase	"Monotopic/peripheral"	"All beta monotopic/peripheral"	"Plastocyanin/azurin-like"	"1cuo"
Alpha/beta-hydrolases	"Monotopic/peripheral"	"Alpha/Beta monotopic/peripheral"	"Thioesterases"	"1pja"
PH domain-like	"Monotopic/peripheral"	"All beta monotopic/peripheral"	"Pleckstrin-homology domain"	"2d9y"
CRAL/TRIO domain	"Monotopic/peripheral"	"Alpha/Beta monotopic/peripheral"	"CRAL/TRIO domain"	"1o6u"
P-loop containing nucleoside triphosphate hydrolases	"Monotopic/peripheral"	"Alpha/Beta monotopic/peripheral"	"Dynamin"	"2j69"
Scorpion toxin-like knottin	"Monotopic/peripheral"	"Alpha + Beta monotopic/peripheral"	"Short-chain scorpion toxins"	"1chl"
Defensin-like	"Monotopic/peripheral"	"All beta monotopic/peripheral"	"Vertebrate defensin"	"3gny"
Lipoxygenase	"Monotopic/peripheral"	"All alpha monotopic/peripheral"	"Lipoxygenases"	"1u5u"
Cyclotides	"Monotopic/peripheral"	"All beta monotopic/peripheral"	"Cyclotide"	"2eri"
Omega conotoxin-like knottin	"Monotopic/peripheral"	"All beta monotopic/peripheral"	"Spider toxins"	"1v7f"
Saposin	"Monotopic/peripheral"	"All alpha monotopic/peripheral"	"Saposin"	"3rfi"
FabD/lysophospholipase-like	"Monotopic/peripheral"	"Alpha/Beta monotopic/peripheral"	"Lysophospholipase"	"1cjy"
Pectate lyase-like	"Monotopic/peripheral"	"All beta monotopic/peripheral"	"Pectate lyase"	"1pe9"
P-loop containing nucleoside triphosphate hydrolases	"Monotopic/peripheral"	"Alpha/Beta monotopic/peripheral"	"Ras family"	"1xtq"
Omega conotoxin-like knottin	"Monotopic/peripheral"	"All beta monotopic/peripheral"	"Spider toxins"	"2h1z"
PH domain-like	"Monotopic/peripheral"	"All beta monotopic/peripheral"	"Pleckstrin-homology domain"	"4f7h"
Scorpion toxin-like knottin	"Monotopic/peripheral"	"Alpha + Beta monotopic/peripheral"	"Arthropod defensins"	"1l4v"
Copper amine oxidase	"Monotopic/peripheral"	"All beta monotopic/peripheral"	"Copper amine oxidase"	"1tu5"
Secretory phospholipase A2	"Monotopic/peripheral"	"All alpha monotopic/peripheral"	"Vertebrate secretory phospholipase A2"	"4h0s"
PH domain-like	"Monotopic/peripheral"	"All beta monotopic/peripheral"	"Pleckstrin-homology domain"	"3pp2"
DNase I-like	"Monotopic/peripheral"	"Alpha + Beta monotopic/peripheral"	"Neutral sphingomyelinases"	"2ddt"
ENTH/VHS domain	"Monotopic/peripheral"	"All alpha monotopic/peripheral"	"VHS domain"	"1dvp"
Snake toxin-like	"Monotopic/peripheral"	"All beta monotopic/peripheral"	"Snake venom toxins"	"2cdx"
Galactose-binding domain-like	"Monotopic/peripheral"	"All beta monotopic/peripheral"	"Discoidin domain"	"2r7e"
GLA-domain	"Monotopic/peripheral"	"All alpha monotopic/peripheral"	"GLA-domain"	"1pfx"
Fibrinogen	"Monotopic/peripheral"	"Alpha + Beta monotopic/peripheral"	"Fibrinogen beta and gamma chains"	"2wnp"
Defensin-like	"Monotopic/peripheral"	"All beta monotopic/peripheral"	"Vertebrate defensin"	"1zmq"
Secretory phospholipase A2	"Monotopic/peripheral"	"All alpha monotopic/peripheral"	"Vertebrate secretory phospholipase A2"	"1oz6"
Hepatitis C virus non-structural 5a domain	"Monotopic/peripheral"	"All beta monotopic/peripheral"	"Hepatitis C virus non-structural 5a domain"	"3fqm"
PreATP-grasp domain	"Monotopic/peripheral"	"Alpha/Beta monotopic/peripheral"	"Synapsin"	"1auv"
ENTH/VHS domain	"Monotopic/peripheral"	"All alpha monotopic/peripheral"	"Phosphoinositide-binding clathrin adaptor	N-terminal domain"	"1hfa"
Negative factor (Nef) protein	"Monotopic/peripheral"	"Alpha + Beta monotopic/peripheral"	"Negative factor (Nef) protein"	"2nef"
Alpha/beta-hydrolases	"Monotopic/peripheral"	"Alpha/Beta monotopic/peripheral"	"Acetylcholinesterase-like"	"1f6w"
CoA-dependent acyltransferases	"Monotopic/peripheral"	"Alpha/Beta monotopic/peripheral"	"Choline/carnitine O-acyltransferases"	"2fy2"
Anemone pore-forming cytolysin	"Monotopic/peripheral"	"All beta monotopic/peripheral"	"Anemone pore-forming cytolysin"	"1iaz"
Beta-prisms	"Monotopic/peripheral"	"All beta monotopic/peripheral"	"Mannose-binding lectin"	"3vy7"
Negative factor (Nef) protein	"Monotopic/peripheral"	"Alpha + Beta monotopic/peripheral"	"Negative factor (Nef) protein"	"3ik5"
Protein prenyltransferase	"Monotopic/peripheral"	"All alpha monotopic/peripheral"	"Protein prenyltransferase"	"2h6f"
Enterocin A immunity protein	"Monotopic/peripheral"	"All alpha monotopic/peripheral"	"Enterocin A immunity protein"	"1tdp"
Phospholipase C/P1 nuclease	"Monotopic/peripheral"	"All alpha monotopic/peripheral"	"Bacterial phospholipase C"	"1olp"
PX domain	"Monotopic/peripheral"	"Alpha + Beta monotopic/peripheral"	"PX domain"	"1kmd"
Dihydrofolate reductase-like	"Monotopic/peripheral"	"Alpha/Beta monotopic/peripheral"	"Dihydrofolate reductase"	"3nzb"
Bacterial adhesins	"Monotopic/peripheral"	"All beta monotopic/peripheral"	"F18-type adhesin"	"4b4q"
Cholesterol-dependent cytolysin	"Monotopic/peripheral"	"All beta monotopic/peripheral"	"Thiol-activated cytolysin"	"1pfo"
Scorpion toxin-like knottin	"Monotopic/peripheral"	"Alpha + Beta monotopic/peripheral"	"Long-chain scorpion toxins"	"1fh3"
CoA-dependent acyltransferases	"Monotopic/peripheral"	"Alpha/Beta monotopic/peripheral"	"Condensation domain"	"1q9j"
P-loop containing nucleoside triphosphate hydrolases	"Monotopic/peripheral"	"Alpha/Beta monotopic/peripheral"	"Shikimate kinase"	"1e6c"
Secretory phospholipase A2	"Monotopic/peripheral"	"All alpha monotopic/peripheral"	"Vertebrate secretory phospholipase A2"	"2ph4"
NTF2-like	"Monotopic/peripheral"	"Alpha + Beta monotopic/peripheral"	"Nuclear transport factor 2"	"1vzz"
Alpha/beta-hydrolases	"Monotopic/peripheral"	"Alpha/Beta monotopic/peripheral"	"Pancreatic lipase"	"1w52"
Cyclotides	"Monotopic/peripheral"	"All beta monotopic/peripheral"	"Cyclotide"	"1nb1"
Haloacid dehalogenase-like hydrolase superfamily	"Monotopic/peripheral"	"Alpha/Beta monotopic/peripheral"	"Haloacid dehalogenase-like hydrolase"	"1rkq"
Kringle-like	"Monotopic/peripheral"	"All beta monotopic/peripheral"	"Fibronectin type II module"	"1h8p"
Cyclotides	"Monotopic/peripheral"	"All beta monotopic/peripheral"	"Cyclotide"	"2b38"
Snake toxin-like	"Monotopic/peripheral"	"All beta monotopic/peripheral"	"Dendroaspin"	"1drs"
Alpha/beta-hydrolases	"Monotopic/peripheral"	"Alpha/Beta monotopic/peripheral"	"Fungal lipases"	"1thg"
PX domain	"Monotopic/peripheral"	"Alpha + Beta monotopic/peripheral"	"PX domain"	"1kq6"
HIGH-signature proteins, UspA, and PP-ATPase	"Monotopic/peripheral"	"Alpha/Beta monotopic/peripheral"	"Electron transfer flavoprotein"	"1efp"
Scorpion toxin-like knottin	"Monotopic/peripheral"	"Alpha + Beta monotopic/peripheral"	"Long-chain scorpion toxins"	"1pe4"
Cytochrome c	"Monotopic/peripheral"	"All alpha monotopic/peripheral"	"Monodomain cytochrome c"	"1cxa"
Annexins	"Monotopic/peripheral"	"All alpha monotopic/peripheral"	"Annexins"	"1ann"
P-loop containing nucleoside triphosphate hydrolases	"Monotopic/peripheral"	"Alpha/Beta monotopic/peripheral"	"Ras family"	"2p2l"
Omega conotoxin-like knottin	"Monotopic/peripheral"	"All beta monotopic/peripheral"	"Conotoxin O1"	"1f3k"
Cystine-knot cytokines	"Monotopic/peripheral"	"All beta monotopic/peripheral"	"Gonadodropin/Follitropin"	"1xwd"
Alpha/beta-hydrolases	"Monotopic/peripheral"	"Alpha/Beta monotopic/peripheral"	"Bacterial lipase"	"2dsn"
ENTH/VHS domain	"Monotopic/peripheral"	"All alpha monotopic/peripheral"	"ENTH domain"	"1h0a"
Cyclotides	"Monotopic/peripheral"	"All beta monotopic/peripheral"	"Cyclotide"	"2kuk"
Cell envelope-related transcriptional attenuator domain	"Monotopic/peripheral"	"Alpha + Beta monotopic/peripheral"	"Cell envelope-related transcriptional attenuator domain"	"3pe5"
Negative factor (Nef) protein	"Monotopic/peripheral"	"Alpha + Beta monotopic/peripheral"	"Negative factor (Nef) protein"	"1avv"
Secretory phospholipase A2	"Monotopic/peripheral"	"All alpha monotopic/peripheral"	"Vertebrate secretory phospholipase A2"	"1jia"
Secretory phospholipase A2	"Monotopic/peripheral"	"All alpha monotopic/peripheral"	"Insect secretory phospholipase A2"	"1poc"
Lipoxygenase	"Monotopic/peripheral"	"All alpha monotopic/peripheral"	"Lipoxygenases"	"2iuj"
Snake toxin-like	"Monotopic/peripheral"	"All beta monotopic/peripheral"	"Snake venom toxins"	"1txa"
Alpha/beta-hydrolases	"Monotopic/peripheral"	"Alpha/Beta monotopic/peripheral"	"Thioesterases"	"1eh5"
Omega conotoxin-like knottin	"Monotopic/peripheral"	"All beta monotopic/peripheral"	"Spider toxins"	"2kgh"
FAD-linked reductases	"Monotopic/peripheral"	"Alpha + Beta monotopic/peripheral"	"GMC oxidoreductases"	"1b4v"
FMN-linked oxidoreductases	"Monotopic/peripheral"	"Alpha/Beta monotopic/peripheral"	"FMN-linked oxidoreductases"	"1f76"
Phospholipase C/P1 nuclease	"Monotopic/peripheral"	"All alpha monotopic/peripheral"	"Bacterial phospholipase C"	"1gyg"
C2 domain	"Monotopic/peripheral"	"All beta monotopic/peripheral"	"C2 domain"	"1rsy"
Sterol carrier protein	"Monotopic/peripheral"	"Alpha + Beta monotopic/peripheral"	"Sterol carrier protein"	"3cnu"
Secretory phospholipase A2	"Monotopic/peripheral"	"All alpha monotopic/peripheral"	"Vertebrate secretory phospholipase A2"	"3g8h"
Low molecular weight phosphotyrosine protein phosphatase	"Monotopic/peripheral"	"Alpha/Beta monotopic/peripheral"	"Low molecular weight phosphotyrosine protein phosphatase"	"2wja"
Alpha/beta-hydrolases	"Monotopic/peripheral"	"Alpha/Beta monotopic/peripheral"	"Putative lysophospholipase"	"3pe6"
Pex19 protein family	"Monotopic/peripheral"	"All alpha monotopic/peripheral"	"Pex19 protein family"	"2wl8"
Scorpion toxin-like knottin	"Monotopic/peripheral"	"Alpha + Beta monotopic/peripheral"	"Long-chain scorpion toxins"	"1omy"
Bet v1-like	"Monotopic/peripheral"	"Alpha + Beta monotopic/peripheral"	"STAR domain"	"2pso"
Lipocalins	"Monotopic/peripheral"	"All beta monotopic/peripheral"	"Fatty acid binding protein-like (n=10)"	"2flj"
Scorpion toxin-like knottin	"Monotopic/peripheral"	"Alpha + Beta monotopic/peripheral"	"Arthropod defensins"	"1myn"
DNase I-like	"Monotopic/peripheral"	"Alpha + Beta monotopic/peripheral"	"Neutral sphingomyelinases"	"3i48"
Plant thionin	"Monotopic/peripheral"	"Alpha + Beta monotopic/peripheral"	"Plant thionin"	"1wuw"
Defensin-like	"Monotopic/peripheral"	"All beta monotopic/peripheral"	"Sea anemone sodium channel inhibitory toxin"	"1ahl"
P-loop containing nucleoside triphosphate hydrolases	"Monotopic/peripheral"	"Alpha/Beta monotopic/peripheral"	"Shikimate kinase"	"1via"
Hydrophobin	"Monotopic/peripheral"	"All beta monotopic/peripheral"	"Hydrophobin"	"1r2m"
Transcriptional factor tubby	"Monotopic/peripheral"	"Alpha + Beta monotopic/peripheral"	"Transcriptional factor tubby"	"1c8z"
Scorpion toxin-like knottin	"Monotopic/peripheral"	"Alpha + Beta monotopic/peripheral"	"Short-chain scorpion toxins"	"2crd"
Alpha/beta-hydrolases	"Monotopic/peripheral"	"Alpha/Beta monotopic/peripheral"	"Acetylcholinesterase-like"	"4bdt"
Munc13 (mammalian) homology domain (MHD)	"Monotopic/peripheral"	"All alpha monotopic/peripheral"	"Munc13 (mammalian) homology domain (MHD)"	"3swh"
Saposin	"Monotopic/peripheral"	"All alpha monotopic/peripheral"	"Saposin"	"2jsa"
P-loop containing nucleoside triphosphate hydrolases	"Monotopic/peripheral"	"Alpha/Beta monotopic/peripheral"	"Ras family"	"1wms"
Secretory phospholipase A2	"Monotopic/peripheral"	"All alpha monotopic/peripheral"	"Vertebrate secretory phospholipase A2"	"3dih"
Lipoxygenase	"Monotopic/peripheral"	"All alpha monotopic/peripheral"	"Lipoxygenases"	"2iuk"
Defensin-like	"Monotopic/peripheral"	"All beta monotopic/peripheral"	"Bacillus cereus group antimicrobial protein"	"2b9k"
Scorpion toxin-like knottin	"Monotopic/peripheral"	"Alpha + Beta monotopic/peripheral"	"Long-chain scorpion toxins"	"2kja"
C2 domain	"Monotopic/peripheral"	"All beta monotopic/peripheral"	"C2 domain"	"3kwu"
Annexins	"Monotopic/peripheral"	"All alpha monotopic/peripheral"	"Annexins"	"1hvf"
Sterol carrier protein	"Monotopic/peripheral"	"Alpha + Beta monotopic/peripheral"	"Sterol carrier protein"	"1c44"
Plant thionin	"Monotopic/peripheral"	"Alpha + Beta monotopic/peripheral"	"Plant thionin"	"1okh"
Secretory phospholipase A2	"Monotopic/peripheral"	"All alpha monotopic/peripheral"	"Vertebrate secretory phospholipase A2"	"3vbz"
PX domain	"Monotopic/peripheral"	"Alpha + Beta monotopic/peripheral"	"PX domain"	"2ar5"
Scorpion toxin-like knottin	"Monotopic/peripheral"	"Alpha + Beta monotopic/peripheral"	"Myticin"	"2eem"
Scorpion toxin-like knottin	"Monotopic/peripheral"	"Alpha + Beta monotopic/peripheral"	"Long-chain scorpion toxins"	"1kv0"
P-loop containing nucleoside triphosphate hydrolases	"Monotopic/peripheral"	"Alpha/Beta monotopic/peripheral"	"Tandem RecA ATPase-like"	"1tf5"
Heat-stable enterotoxin B	"Monotopic/peripheral"	"All alpha monotopic/peripheral"	"Heat-stable enterotoxin B"	"1ehs"
Phosphatidylinositol 3- and 4-kinase	"Monotopic/peripheral"	"All alpha monotopic/peripheral"	"Phosphatidylinositol 3- and 4-kinase"	"3ml9"
PLC-like phosphodiesterases	"Monotopic/peripheral"	"Alpha/Beta monotopic/peripheral"	"Mammalian PLC"	"3ohm"
Defensin-like	"Monotopic/peripheral"	"All beta monotopic/peripheral"	"Myotoxin"	"1z99"
Lipocalins	"Monotopic/peripheral"	"All beta monotopic/peripheral"	"Fatty acid binding protein-like (n=10)"	"2k62"
P-loop containing nucleoside triphosphate hydrolases	"Monotopic/peripheral"	"Alpha/Beta monotopic/peripheral"	"ADP ribosylation factor"	"1fzq"
FAD/NAD(P)-binding domain	"Monotopic/peripheral"	"Alpha/Beta monotopic/peripheral"	"Pyridine nucleotide-disulphide oxidoreductase"	"3h28"
Necrosis inducing protein	"Monotopic/peripheral"	"All beta monotopic/peripheral"	"Necrosis inducing protein"	"3gnz"
FYVE/PHD zinc finger	"Monotopic/peripheral"	"All beta monotopic/peripheral"	"FYVE	a phosphatidylinositol-3-phosphate binding domain"	"1joc"
Scorpion toxin-like knottin	"Monotopic/peripheral"	"Alpha + Beta monotopic/peripheral"	"Short-chain scorpion toxins"	"1sis"
Alpha/beta-hydrolases	"Monotopic/peripheral"	"Alpha/Beta monotopic/peripheral"	"Bacterial lipase"	"1qge"
Lipocalins	"Monotopic/peripheral"	"All beta monotopic/peripheral"	"Fatty acid binding protein-like (n=10)"	"2a0a"
HIGH-signature proteins, UspA, and PP-ATPase	"Monotopic/peripheral"	"Alpha/Beta monotopic/peripheral"	"Electron transfer flavoprotein"	"1efv"
C2 domain	"Monotopic/peripheral"	"All beta monotopic/peripheral"	"C2 domain"	"2nsq"
Cyclotides	"Monotopic/peripheral"	"All beta monotopic/peripheral"	"Cyclotide"	"1pt4"
Omega conotoxin-like knottin	"Monotopic/peripheral"	"All beta monotopic/peripheral"	"Spider toxins"	"1oav"
C2 domain	"Monotopic/peripheral"	"All beta monotopic/peripheral"	"C2 domain"	"3l9b"
Plant thionin	"Monotopic/peripheral"	"Alpha + Beta monotopic/peripheral"	"Plant thionin"	"2plh"
Omega conotoxin-like knottin	"Monotopic/peripheral"	"All beta monotopic/peripheral"	"Spider toxins"	"1la4"
Peptidase clan AA	"Monotopic/peripheral"	"All beta monotopic/peripheral"	"Eukaryotic aspartyl protease"	"1lf2"
Protein kinase superfamily	"Monotopic/peripheral"	"Alpha + Beta monotopic/peripheral"	"Protein kinase domain"	"2w4o"
Multiheme cytochrome	"Monotopic/peripheral"	"All alpha monotopic/peripheral"	"Class III cytochrome C"	"3pmq"
Secretory phospholipase A2	"Monotopic/peripheral"	"All alpha monotopic/peripheral"	"Vertebrate secretory phospholipase A2"	"1mc2"
FAD-linked reductases	"Monotopic/peripheral"	"Alpha + Beta monotopic/peripheral"	"GMC oxidoreductases"	"1coy"
Annexins	"Monotopic/peripheral"	"All alpha monotopic/peripheral"	"Annexins"	"1yii"
Bet v1-like	"Monotopic/peripheral"	"Alpha + Beta monotopic/peripheral"	"STAR domain"	"3p0l"
Heme-dependent peroxidases	"Monotopic/peripheral"	"All alpha monotopic/peripheral"	"Haem peroxidase"	"4hhr"
Cyclotides	"Monotopic/peripheral"	"All beta monotopic/peripheral"	"Cyclotide"	"1za8"
Immunoglobulin-like superfamily (E set)	"Monotopic/peripheral"	"All beta monotopic/peripheral"	"ML domain"	"2e56"
Bacteriocin, class IV	"Monotopic/peripheral"	"All alpha monotopic/peripheral"	"Glycocin"	"2kuy"
C2 domain	"Monotopic/peripheral"	"All beta monotopic/peripheral"	"C2 domain"	"1dsy"
Bet v1-like	"Monotopic/peripheral"	"Alpha + Beta monotopic/peripheral"	"Pathogenesis-related protein Bet v I family"	"2vq5"
Outer surface protein C	"Monotopic/peripheral"	"All alpha monotopic/peripheral"	"Outer surface protein C"	"1g5z"
Secretory phospholipase A2	"Monotopic/peripheral"	"All alpha monotopic/peripheral"	"Vertebrate secretory phospholipase A2"	"2wq5"
CoA-dependent acyltransferases	"Monotopic/peripheral"	"Alpha/Beta monotopic/peripheral"	"Choline/carnitine O-acyltransferases"	"1nm8"
Common phosphate binding-site TIM barrel superfamily	"Monotopic/peripheral"	"Alpha/Beta monotopic/peripheral"	"Pterin binding enzyme"	"2bmb"
Secretory phospholipase A2	"Monotopic/peripheral"	"All alpha monotopic/peripheral"	"Vertebrate secretory phospholipase A2"	"3v9m"
Alpha/beta-hydrolases	"Monotopic/peripheral"	"Alpha/Beta monotopic/peripheral"	"Pancreatic lipase"	"1lpa"
Thioredoxin-like	"Monotopic/peripheral"	"Alpha/Beta monotopic/peripheral"	"Glutathione S-transferase"	"3mdk"
Cyclotides	"Monotopic/peripheral"	"All beta monotopic/peripheral"	"Cyclotide"	"3e4h"
N-acetyltransferase like	"Monotopic/peripheral"	"Alpha + Beta monotopic/peripheral"	"Acetyltransferase (GNAT) family"	"2x7b"
Defensin-like	"Monotopic/peripheral"	"All beta monotopic/peripheral"	"Vertebrate defensin"	"1fd3"
Alpha/beta-hydrolases	"Monotopic/peripheral"	"Alpha/Beta monotopic/peripheral"	"Carboxylesterase"	"3ebl"
Scorpion toxin-like knottin	"Monotopic/peripheral"	"Alpha + Beta monotopic/peripheral"	"Long-chain scorpion toxins"	"2kbk"
Omega conotoxin-like knottin	"Monotopic/peripheral"	"All beta monotopic/peripheral"	"Agouti protein"	"1y7j"
Sea anemone peptide toxin, class 1	"Monotopic/peripheral"	"All alpha monotopic/peripheral"	"Sea anemone peptide toxin	class 1"	"2lg4"
Alpha/beta-hydrolases	"Monotopic/peripheral"	"Alpha/Beta monotopic/peripheral"	"Carboxylesterase/Thioesterase 1"	"3cn9"
Carbohydrate binding domain superfamily	"Monotopic/peripheral"	"All beta monotopic/peripheral"	"Cellulose binding domain"	"2xbt"
Thioredoxin-like	"Monotopic/peripheral"	"Alpha/Beta monotopic/peripheral"	"Glutathione peroxidase"	"2vup"
Secretory phospholipase A2	"Monotopic/peripheral"	"All alpha monotopic/peripheral"	"Vertebrate secretory phospholipase A2"	"2osn"
Omega conotoxin-like knottin	"Monotopic/peripheral"	"All beta monotopic/peripheral"	"Conotoxin O1"	"1fyg"
Acylphosphatase	"Monotopic/peripheral"	"Alpha + Beta monotopic/peripheral"	"Acylphosphatase"	"1w2i"
Bet v1-like	"Monotopic/peripheral"	"Alpha + Beta monotopic/peripheral"	"Polyketide cyclase/dehydrase and lipid transport"	"1t17"
Cyclotides	"Monotopic/peripheral"	"All beta monotopic/peripheral"	"Cyclotide"	"1bh4"
Transglycosidases	"Monotopic/peripheral"	"Alpha/Beta monotopic/peripheral"	"Glycosyl hydrolase family 53"	"1hjq"
Alpha/beta-hydrolases	"Monotopic/peripheral"	"Alpha/Beta monotopic/peripheral"	"Carboxylesterase/Thioesterase 1"	"2h1i"
Protein prenyltransferase	"Monotopic/peripheral"	"All alpha monotopic/peripheral"	"Protein prenyltransferase"	"1jcr"
NTF2-like	"Monotopic/peripheral"	"Alpha + Beta monotopic/peripheral"	"Nuclear transport factor 2"	"1cqs"
Secretory phospholipase A2	"Monotopic/peripheral"	"All alpha monotopic/peripheral"	"Vertebrate secretory phospholipase A2"	"4p2p"
Defensin-like	"Monotopic/peripheral"	"All beta monotopic/peripheral"	"Vertebrate defensin"	"1dfn"
Thioredoxin-like	"Monotopic/peripheral"	"Alpha/Beta monotopic/peripheral"	"Intracellular chloride channel (CLIC)"	"1rk4"
BamB lipoprotein	"Monotopic/peripheral"	"All beta monotopic/peripheral"	"BamB lipoprotein"	"3p1l"
P-loop containing nucleoside triphosphate hydrolases	"Monotopic/peripheral"	"Alpha/Beta monotopic/peripheral"	"ADP ribosylation factor"	"2k5u"
PH domain-like	"Monotopic/peripheral"	"All beta monotopic/peripheral"	"Pleckstrin-homology domain"	"1v88"
Secretory phospholipase A2	"Monotopic/peripheral"	"All alpha monotopic/peripheral"	"Vertebrate secretory phospholipase A2"	"2not"
Immunoglobulin-like superfamily (E set)	"Monotopic/peripheral"	"All beta monotopic/peripheral"	"Gamma-adaptin C-terminal appendage domain-like"	"1p4u"
Thioredoxin-like	"Monotopic/peripheral"	"Alpha/Beta monotopic/peripheral"	"Glutathione S-transferase"	"1z9h"
Lipocalins	"Monotopic/peripheral"	"All beta monotopic/peripheral"	"Retinol binding protein-like (n=8	S=12)"	"2hzq"
Elafin-like	"Monotopic/peripheral"	"All beta monotopic/peripheral"	"Elafin-like"	"1fle"
Peptidase clan AA	"Monotopic/peripheral"	"All beta monotopic/peripheral"	"Retroviral aspartyl protease"	"2b7z"
Transglycosidases	"Monotopic/peripheral"	"Alpha/Beta monotopic/peripheral"	"Glycosyl hydrolase family 59"	"3zr5"
Secretory phospholipase A2	"Monotopic/peripheral"	"All alpha monotopic/peripheral"	"Vertebrate secretory phospholipase A2"	"1y75"
Scorpion toxin-like knottin	"Monotopic/peripheral"	"Alpha + Beta monotopic/peripheral"	"Long-chain scorpion toxins"	"1snb"
FYVE/PHD zinc finger	"Monotopic/peripheral"	"All beta monotopic/peripheral"	"FYVE	a phosphatidylinositol-3-phosphate binding domain"	"2yw8"
Nucleotide-diphospho-sugar transferases	"Monotopic/peripheral"	"Alpha/Beta monotopic/peripheral"	"Glycosyltransferase family 6"	"2rj6"
Alpha/beta-hydrolases	"Monotopic/peripheral"	"Alpha/Beta monotopic/peripheral"	"Fungal lipases"	"1dt5"
Inositol-pentakisphosphate 2-kinase	"Monotopic/peripheral"	"Alpha + Beta monotopic/peripheral"	"Inositol-pentakisphosphate 2-kinase"	"2xao"
Omega conotoxin-like knottin	"Monotopic/peripheral"	"All beta monotopic/peripheral"	"Spider toxins"	"1qdp"
Scorpion toxin-like knottin	"Monotopic/peripheral"	"Alpha + Beta monotopic/peripheral"	"Long-chain scorpion toxins"	"2yeo"
Peptidase clan PA	"Monotopic/peripheral"	"All beta monotopic/peripheral"	"Peptidase S7	Flavivirus NS3 serine protease"	"2wv9"
Lipocalins	"Monotopic/peripheral"	"All beta monotopic/peripheral"	"Fatty acid binding protein-like (n=10)"	"1a18"
Beta-2-glycoprotein-1 fifth domain	"Monotopic/peripheral"	"All beta monotopic/peripheral"	"Beta-2-glycoprotein-1 fifth domain"	"3op8"
Colicin M	"Monotopic/peripheral"	"All alpha monotopic/peripheral"	"Colicin M"	"3da4"
C2 domain	"Monotopic/peripheral"	"All beta monotopic/peripheral"	"C2 domain"	"1wfm"
UDP-Glycosyltransferase/glycogen phosphorylase	"Monotopic/peripheral"	"Alpha/Beta monotopic/peripheral"	"Glycosyltransferase family 70"	"2q6v"
Snake toxin-like	"Monotopic/peripheral"	"All beta monotopic/peripheral"	"Snake venom toxins"	"1rl5"
C1 domain	"Monotopic/peripheral"	"All beta monotopic/peripheral"	"Protein kinase C1 domain"	"1r79"
Treponema lipoprotein	"Monotopic/peripheral"	"All beta monotopic/peripheral"	"Treponema lipoprotein"	"3k8i"
Omega conotoxin-like knottin	"Monotopic/peripheral"	"All beta monotopic/peripheral"	"Conotoxin O1"	"1mvi"
Glycolipid transfer protein	"Monotopic/peripheral"	"All alpha monotopic/peripheral"	"Glycolipid transfer protein"	"3kv0"
PhoU-like superfamily	"Monotopic/peripheral"	"All alpha monotopic/peripheral"	"PhoU domain"	"1sum"
Gamma-Crystallin-like superfamily	"Monotopic/peripheral"	"All beta monotopic/peripheral"	"Beta/Gamma crystallin"	"1m8u"
Secretory phospholipase A2	"Monotopic/peripheral"	"All alpha monotopic/peripheral"	"Vertebrate secretory phospholipase A2"	"1ppa"
Annexins	"Monotopic/peripheral"	"All alpha monotopic/peripheral"	"Annexins"	"1a8a"
Alpha/beta-hydrolases	"Monotopic/peripheral"	"Alpha/Beta monotopic/peripheral"	"Carboxylesterase/Thioesterase 1"	"3og9"
Retroviral matrix protein	"Monotopic/peripheral"	"All alpha monotopic/peripheral"	"EIAV matrix protein p15"	"1hek"
Secretory phospholipase A2	"Monotopic/peripheral"	"All alpha monotopic/peripheral"	"Vertebrate secretory phospholipase A2"	"2qhd"
Secretory phospholipase A2	"Monotopic/peripheral"	"All alpha monotopic/peripheral"	"Prokaryotic and fungi phospholipase A2"	"4aup"
Alpha/beta-hydrolases	"Monotopic/peripheral"	"Alpha/Beta monotopic/peripheral"	"Bacterial lipase"	"4fkb"
Alternative oxidase	"Monotopic/peripheral"	"All alpha monotopic/peripheral"	"Alternative oxidase"	"3w54"
Secretory phospholipase A2	"Monotopic/peripheral"	"All alpha monotopic/peripheral"	"Vertebrate secretory phospholipase A2"	"1god"
Omega conotoxin-like knottin	"Monotopic/peripheral"	"All beta monotopic/peripheral"	"Spider toxins"	"1vtx"
Haloacid dehalogenase-like hydrolase superfamily	"Monotopic/peripheral"	"Alpha/Beta monotopic/peripheral"	"Haloacid dehalogenase-like hydrolase"	"3mpo"
Scorpion toxin-like knottin	"Monotopic/peripheral"	"Alpha + Beta monotopic/peripheral"	"Arthropod defensins"	"1mm0"
PH domain-like	"Monotopic/peripheral"	"All beta monotopic/peripheral"	"Pleckstrin-homology domain"	"3rcp"
Omega conotoxin-like knottin	"Monotopic/peripheral"	"All beta monotopic/peripheral"	"Spider toxins"	"1s6x"
UDP-Glycosyltransferase/glycogen phosphorylase	"Monotopic/peripheral"	"Alpha/Beta monotopic/peripheral"	"Glycosyltransferase family 30"	"2xci"
PH domain-like	"Monotopic/peripheral"	"All beta monotopic/peripheral"	"Pleckstrin-homology domain"	"1pls"
C2 domain	"Monotopic/peripheral"	"All beta monotopic/peripheral"	"C2 domain"	"2cjs"
Galactose-binding domain-like	"Monotopic/peripheral"	"All beta monotopic/peripheral"	"Discoidin domain"	"1d7p"
Streptavidin-like	"Monotopic/peripheral"	"All beta monotopic/peripheral"	"Polyisoprenoid-binding protein"	"1y0g"
Transglycosidases	"Monotopic/peripheral"	"Alpha/Beta monotopic/peripheral"	"Glucanosyltransferase"	"2w61"
Alpha/beta-hydrolases	"Monotopic/peripheral"	"Alpha/Beta monotopic/peripheral"	"Gastric lipase"	"1k8q"
Scorpion toxin-like knottin	"Monotopic/peripheral"	"Alpha + Beta monotopic/peripheral"	"Long-chain scorpion toxins"	"2kbj"
Heme-dependent peroxidases	"Monotopic/peripheral"	"All alpha monotopic/peripheral"	"Haem peroxidase"	"1q4g"
Galactose-binding domain-like	"Monotopic/peripheral"	"All beta monotopic/peripheral"	"Discoidin domain"	"3j2q"
Cloacin translocation domain	"Monotopic/peripheral"	"All beta monotopic/peripheral"	"Cloacin translocation domain"	"1jch"
GLA-domain	"Monotopic/peripheral"	"All alpha monotopic/peripheral"	"GLA-domain"	"1dan"
Alpha-helical (HDL) apolipoproteins	"Monotopic/peripheral"	"All alpha monotopic/peripheral"	"Apolipoprotein A1/A4/E"	"2l7b"
Alpha/beta-hydrolases	"Monotopic/peripheral"	"Alpha/Beta monotopic/peripheral"	"Bacterial lipase"	"2es4"
PH domain-like	"Monotopic/peripheral"	"All beta monotopic/peripheral"	"Pleckstrin-homology domain"	"1fhx"
Secretory phospholipase A2	"Monotopic/peripheral"	"All alpha monotopic/peripheral"	"Vertebrate secretory phospholipase A2"	"1s6b"
Omega conotoxin-like knottin	"Monotopic/peripheral"	"All beta monotopic/peripheral"	"Spider toxins"	"1nix"
Alpha-helical (HDL) apolipoproteins	"Monotopic/peripheral"	"All alpha monotopic/peripheral"	"Apolipoprotein C-I"	"1eze"
Alpha/beta-hydrolases	"Monotopic/peripheral"	"Alpha/Beta monotopic/peripheral"	"Pancreatic lipase"	"1hpl"
Galactose-binding domain-like	"Monotopic/peripheral"	"All beta monotopic/peripheral"	"Discoidin domain"	"1sdd"
Peptidase clan PA	"Monotopic/peripheral"	"All beta monotopic/peripheral"	"Prokaryotic proteases"	"3nzi"
Adsorption protein p2	"Monotopic/peripheral"	"All beta monotopic/peripheral"	"Adsorption protein p2"	"1n7v"
C2 domain	"Monotopic/peripheral"	"All beta monotopic/peripheral"	"C2 domain"	"2bwq"
Alpha/beta-hydrolases	"Monotopic/peripheral"	"Alpha/Beta monotopic/peripheral"	"Bacterial lipase"	"4fdm"
PX domain	"Monotopic/peripheral"	"Alpha + Beta monotopic/peripheral"	"PX domain"	"1h6h"
UDP-Glycosyltransferase/glycogen phosphorylase	"Monotopic/peripheral"	"Alpha/Beta monotopic/peripheral"	"Glycosyltransferase family 28"	"1pn3"
PH domain-like	"Monotopic/peripheral"	"All beta monotopic/peripheral"	"Pleckstrin-homology domain"	"2dkp"
Alpha/beta-hydrolases	"Monotopic/peripheral"	"Alpha/Beta monotopic/peripheral"	"Cutinase-like"	"3aja"
Scorpion toxin-like knottin	"Monotopic/peripheral"	"Alpha + Beta monotopic/peripheral"	"Long-chain scorpion toxins"	"1b3c"
Nucleotide-diphospho-sugar transferases	"Monotopic/peripheral"	"Alpha/Beta monotopic/peripheral"	"Glycosylating toxin"	"2vk9"
Scorpion toxin-like knottin	"Monotopic/peripheral"	"Alpha + Beta monotopic/peripheral"	"Arthropod defensins"	"2b68"
HIT superfamily	"Monotopic/peripheral"	"Alpha + Beta monotopic/peripheral"	"HIT domain"	"3nrd"
Defensin-like	"Monotopic/peripheral"	"All beta monotopic/peripheral"	"Vertebrate defensin"	"1zmm"
Negative factor (Nef) protein	"Monotopic/peripheral"	"Alpha + Beta monotopic/peripheral"	"Negative factor (Nef) protein"	"3rbb"
Snake toxin-like	"Monotopic/peripheral"	"All beta monotopic/peripheral"	"Snake venom toxins"	"1ctx"
Alpha/beta-hydrolases	"Monotopic/peripheral"	"Alpha/Beta monotopic/peripheral"	"Thioesterases"	"3gro"
Secretory phospholipase A2	"Monotopic/peripheral"	"All alpha monotopic/peripheral"	"Vertebrate secretory phospholipase A2"	"1poa"
Tetratrico peptide repeat superfamily	"Monotopic/peripheral"	"All alpha monotopic/peripheral"	"Tetratricopeptide repeat"	"1fch"
Scorpion toxin-like knottin	"Monotopic/peripheral"	"Alpha + Beta monotopic/peripheral"	"Long-chain scorpion toxins"	"2i61"
Amidohydrolase superfamily	"Monotopic/peripheral"	"Alpha/Beta monotopic/peripheral"	"PHP domain"	"2wje"
Transglycosidases	"Monotopic/peripheral"	"Alpha/Beta monotopic/peripheral"	"Alpha amylase"	"1wza"
Pectate lyase-like	"Monotopic/peripheral"	"All beta monotopic/peripheral"	"Autotransporter pertactin domain"	"3ml3"
Omega conotoxin-like knottin	"Monotopic/peripheral"	"All beta monotopic/peripheral"	"Spider toxins"	"1eit"
Immunoglobulin-like superfamily (E set)	"Monotopic/peripheral"	"All beta monotopic/peripheral"	"Ganglioside GM2 activator"	"1pub"
Resistin	"Monotopic/peripheral"	"Alpha + Beta monotopic/peripheral"	"Resistin"	"1rfx"
Plant thionin	"Monotopic/peripheral"	"Alpha + Beta monotopic/peripheral"	"Plant thionin"	"1bhp"
Elafin-like	"Monotopic/peripheral"	"All beta monotopic/peripheral"	"Elafin-like"	"1udk"
Plant lectins/antimicrobial peptides	"Monotopic/peripheral"	"All beta monotopic/peripheral"	"Chitin recognition protein"	"2kus"
Scorpion toxin-like knottin	"Monotopic/peripheral"	"Alpha + Beta monotopic/peripheral"	"Arthropod defensins"	"1fjn"
Omega conotoxin-like knottin	"Monotopic/peripheral"	"All beta monotopic/peripheral"	"Spider toxins"	"1mb6"
FMN-linked oxidoreductases	"Monotopic/peripheral"	"Alpha/Beta monotopic/peripheral"	"FMN-linked oxidoreductases"	"1uum"
Retinal pigment epithelial membrane protein	"Monotopic/peripheral"	"All beta monotopic/peripheral"	"Retinal pigment epithelial membrane protein"	"3npe"
Bet v1-like	"Monotopic/peripheral"	"Alpha + Beta monotopic/peripheral"	"STAR domain"	"1jss"
DBL (Duffy-binding like)	"Monotopic/peripheral"	"All alpha monotopic/peripheral"	"PfEMP1 (Plasmodium falciparum erythrocyte membrane protein)"	"2xu0"
Sea anemone peptide toxin, class 1	"Monotopic/peripheral"	"All alpha monotopic/peripheral"	"Sea anemone peptide toxin	class 1"	"1bgk"
Spondin	"Monotopic/peripheral"	"Alpha + Beta monotopic/peripheral"	"Spondin"	"3d34"
