# Supplementary material for: A model for hydrophobic protrusions on peripheral membrane proteins
Source: PLoS Comput Biol. 2018 Jul 26;14(7):e1006325. doi: 10.1371/journal.pcbi.1006325 (PMC6080788; doi:10.1371/journal.pcbi.1006325)
Supplement: S2 Dataset — Comma-separated file with PDB IDs for the set and the OPM classification of these at the time of analysis. The PDB IDs also serve to identify entries in the OPM database. (CSV) [file pcbi.1006325.s003.csv]

superfamily	"type"	"class"	"family"	"pdb"
Trimeric porins (n=16,S=20)	"Transmembrane"	"Beta-barrel transmembrane"	"General Bacterial Porin (GBP)"	"3pox"
Peptidase AD	"Transmembrane"	"Alpha-helical polytopic"	"Type IV leader peptidase"	"3s0x"
Receptor-type kinases	"Transmembrane"	"Alpha-helical bitopic"	"Protein tyrosine kinases"	"1p4o"
Photosynthetic reaction centers and photosystems	"Transmembrane"	"Alpha-helical polytopic"	"Photosynthetic reaction centers from bacteria"	"1l9b"
Vpu protein	"Transmembrane"	"Alpha-helical bitopic"	"Vpu protein"	"2k7y"
Chloride transporter (ClC)	"Transmembrane"	"Alpha-helical polytopic"	"Chloride transporter"	"1kpl"
Pore-forming haemolysin E	"Transmembrane"	"Alpha-helical polytopic"	"Pore-forming haemolysin E"	"2wcd"
Outer Membrane Factor (OMF) (n=12,S=18) trimeric	"Transmembrane"	"Beta-barrel transmembrane"	"TolC-like proteins"	"1ek9"
APC (Amino acid-Polyamine-organoCation) superfamily	"Transmembrane"	"Alpha-helical polytopic"	"Solute:sodium symporter"	"3dh4"
Proton or Sodium translocating F-type, V-type and A-type ATPases	"Transmembrane"	"Alpha-helical polytopic"	"V-type and F-type ATPases"	"1c17"
Dicarboxylate/amino acid:Cation Symporter (DAACS)	"Transmembrane"	"Alpha-helical polytopic"	"Proton glutamate symport protein"	"3kbc"
APC (Amino acid-Polyamine-organoCation) superfamily	"Transmembrane"	"Alpha-helical polytopic"	"Amino acid-Polyamine-Organocation (APC) family"	"3gia"
Integrin	"Transmembrane"	"Alpha-helical bitopic"	"Integrin"	"1s4x"
Mitochondrial Carrier (MC)	"Transmembrane"	"Alpha-helical polytopic"	"ADP/ATP carrier"	"1okc"
General secretory pathway (Sec)	"Transmembrane"	"Alpha-helical polytopic"	"Protein translocase"	"2wwb"
Prokaryotic diacylglycerol kinase	"Transmembrane"	"Alpha-helical polytopic"	"Prokaryotic diacylglycerol kinase"	"2kdc"
Major Facilitator Superfamily (MFS)	"Transmembrane"	"Alpha-helical polytopic"	"LacY-like proton/sugar symporter"	"1pv6"
MAPEG (Eicosanoid and Glutathione metabolism proteins)	"Transmembrane"	"Alpha-helical polytopic"	"MAPEG domain"	"3dww"
OprD/AlgE superfamily (n=18,S=22)	"Transmembrane"	"Beta-barrel transmembrane"	"Outer membrane porin (Opr)"	"2y0k"
Rhodopsin-like receptors and pumps	"Transmembrane"	"Alpha-helical polytopic"	"G-protein coupled receptors	family A"	"2ziy"
Rhodopsin-like receptors and pumps	"Transmembrane"	"Alpha-helical polytopic"	"Microbial and algal rhodopsins"	"1py6"
Glycosyl transferase GT-C superfamily	"Transmembrane"	"Alpha-helical polytopic"	"Oligosaccharyltransferase"	"3rce"
ABC transporters	"Transmembrane"	"Alpha-helical polytopic"	"Mitochondrial peptide exporter family (ABCB)"	"4ayx"
Transmembrane proteins with NAD(P)-binding Rossmann-fold domains	"Transmembrane"	"Alpha-helical bitopic"	"Tyrosine-dependent oxidoreductases"	"1xu7"
OprD/AlgE superfamily (n=18,S=22)	"Transmembrane"	"Beta-barrel transmembrane"	"Alginate export porin"	"3rbh"
ABC transporters	"Transmembrane"	"Alpha-helical polytopic"	"Binding-protein-dependent transport system"	"3fh6"
Photosynthetic reaction centers and photosystems	"Transmembrane"	"Alpha-helical polytopic"	"Photosystem I"	"3pcq"
Electron transport chain complex IV (cytochrome c oxidase)	"Transmembrane"	"Alpha-helical polytopic"	"Cytochrome c oxidases"	"1m56"
Ammonia and urea transporters	"Transmembrane"	"Alpha-helical polytopic"	"Ammonia transporter Amt"	"2ns1"
Autotransporter (AT) (n=12,S=14)	"Transmembrane"	"Beta-barrel transmembrane"	"Autotransporter-3"	"4e1t"
Sulfatase	"Transmembrane"	"Alpha-helical polytopic"	"Sulfatase"	"1p49"
Type IV (VirB) secretory system	"Transmembrane"	"Alpha-helical polytopic"	"Bacterial conjugation TrbI-like"	"3jqo"
Light-harvesting complexes	"Transmembrane"	"Alpha-helical polytopic"	"Light-harvesting complexes from bacteria"	"1wrg"
Aerolysin	"Transmembrane"	"Beta-barrel transmembrane"	"Aerolysin (n=14	S=14 or n=16	S=16)"	"7ahl"
Resistance-nodulation-cell division	"Transmembrane"	"Alpha-helical polytopic"	"Hydrophobe/amphiphile efflux-1 family"	"3nog"
Pilin	"Transmembrane"	"Alpha-helical bitopic"	"Pilin"	"2pil"
Rhodopsin-like receptors and pumps	"Transmembrane"	"Alpha-helical polytopic"	"G-protein coupled receptors	family A"	"2k9p"
Outer membrane auxiliary proteins	"Transmembrane"	"Alpha-helical bitopic"	"OMA polysaccharide transporter"	"2j58"
Autotransporter (AT) (n=12,S=14)	"Transmembrane"	"Beta-barrel transmembrane"	"Autotransporters of N-terminal passenger domain"	"1uyo"
Acyl CoA binding protein	"Transmembrane"	"Alpha-helical bitopic"	"Acyl CoA binding protein"	"2wh5"
OM phospholipase (n=12,S=16)	"Transmembrane"	"Beta-barrel transmembrane"	"OM phospholipase A	OmpLA"	"1qd6"
Electron transport chain complex IV (cytochrome c oxidase)	"Transmembrane"	"Alpha-helical polytopic"	"Cytochrome c oxidases"	"2yev"
ABC transporters	"Transmembrane"	"Alpha-helical polytopic"	"Lipid/drug exporters"	"3qf4"
Light-harvesting complexes	"Transmembrane"	"Alpha-helical polytopic"	"Light-harvesting complexes from bacteria"	"1ijd"
Small conductance mechanosensitive ion channel (MscS)	"Transmembrane"	"Alpha-helical polytopic"	"Small conductance mechanosensitive ion channel (MscS)"	"2oau"
Electron transport chain complex II superfamily	"Transmembrane"	"Alpha-helical polytopic"	"Respiratory nitrate reductase"	"1q16"
SNARE complex	"Transmembrane"	"Alpha-helical bitopic"	"Synatpobrevin"	"1iou"
Trimeric porins (n=16,S=20)	"Transmembrane"	"Beta-barrel transmembrane"	"General Bacterial Porin (GBP)"	"3nsg"
Ion channel superfamily	"Transmembrane"	"Alpha-helical polytopic"	"Voltage-gated ion channels"	"1s5h"
Glutamate-gated Ion Channel (GIC) superfamily	"Transmembrane"	"Alpha-helical polytopic"	"Glutamate-gated Ion Channel (GIC) family"	"3kg2"
Disulfide bond oxidoreductase-B (DsbB)	"Transmembrane"	"Alpha-helical polytopic"	"Disulfide bond oxidoreductase-B (DsbB)"	"2k74"
Electron transport chain complex IV (cytochrome c oxidase)	"Transmembrane"	"Alpha-helical polytopic"	"Cytochrome c oxidases"	"3mk7"
Lysozyme-like	"Transmembrane"	"Alpha-helical bitopic"	"Transglycosylase of penicillin-binding proteins (Glycosyltransferase family 51)"	"3vma"
Trimeric porins (n=16,S=20)	"Transmembrane"	"Beta-barrel transmembrane"	"General Bacterial Porin (GBP)"	"1pho"
Resistance-nodulation-cell division	"Transmembrane"	"Alpha-helical polytopic"	"Hydrophobe/amphiphile efflux-1 family"	"2gif"
General secretory pathway (Sec)	"Transmembrane"	"Alpha-helical polytopic"	"Protein translocase"	"3bo0"
Pentameric ligand-gated ion channels	"Transmembrane"	"Alpha-helical polytopic"	"Prokaryotic pentameric ligand-gated ion channels"	"2vl0"
P-loop containing nucleoside triphosphate hydrolase, transmembrane	"Transmembrane"	"Alpha-helical polytopic"	"ATPase family associated with various cellular activities (AAA)"	"1lv7"
Disulfide bond oxidoreductase-B (DsbB)	"Transmembrane"	"Alpha-helical polytopic"	"Disulfide bond oxidoreductase-B (DsbB)"	"2leg"
ENaC/P2X	"Transmembrane"	"Alpha-helical polytopic"	"ATP-gated cation channel"	"3h9v"
Trimeric porins (n=16,S=20)	"Transmembrane"	"Beta-barrel transmembrane"	"General Bacterial Porin (GBP)"	"3upg"
Integrin	"Transmembrane"	"Alpha-helical bitopic"	"Integrin"	"2ljd"
Peptidase MA	"Transmembrane"	"Alpha-helical bitopic"	"Peptidase family M1"	"2yd0"
Receptor-type kinases	"Transmembrane"	"Alpha-helical bitopic"	"Protein tyrosine kinases"	"2j0k"
Mitochondrial fission 1 protein family	"Transmembrane"	"Alpha-helical bitopic"	"Mitochondrial fission 1 protein family"	"1nzn"
Ligand-gated protein channels (n=22,S=24)	"Transmembrane"	"Beta-barrel transmembrane"	"Outer Membrane Receptor (OMR)"	"1fep"
Viral glycoprotein	"Transmembrane"	"Alpha-helical bitopic"	"Alphavirus E1 glycoprotein"	"1rer"
APC (Amino acid-Polyamine-organoCation) superfamily	"Transmembrane"	"Alpha-helical polytopic"	"Betaine/carnitine/choline transporters"	"4ain"
Autotransporter (AT) (n=12,S=14)	"Transmembrane"	"Beta-barrel transmembrane"	"Autotransporters of N-terminal passenger domain"	"1uyn"
Ion channel superfamily	"Transmembrane"	"Alpha-helical polytopic"	"Voltage-gated ion channels"	"3fb7"
C1q and TNF superfamily	"Transmembrane"	"Alpha-helical bitopic"	"Tumour necrosis factor"	"2hew"
General secretory pathway (Sec)	"Transmembrane"	"Alpha-helical polytopic"	"Protein translocase"	"3j01"
Major Intrinsic Protein (MIP)/FNT superfamily	"Transmembrane"	"Alpha-helical polytopic"	"Major intrinsic protein (MIP) family"	"2w2e"
APC (Amino acid-Polyamine-organoCation) superfamily	"Transmembrane"	"Alpha-helical polytopic"	"Betaine/carnitine/choline transporters"	"2wit"
ENaC/P2X	"Transmembrane"	"Alpha-helical polytopic"	"Acid-sensing ion channels"	"3hgc"
Viral glycoprotein	"Transmembrane"	"Alpha-helical bitopic"	"Viral glycoprotein"	"1urz"
ABC transporters	"Transmembrane"	"Alpha-helical polytopic"	"FecCD transport family"	"4dbl"
P-type ATPase (P-ATPase)	"Transmembrane"	"Alpha-helical polytopic"	"P-ATPase"	"1t5s"
Electron transport chain complex III (bc1 and b6f complexes)	"Transmembrane"	"Alpha-helical polytopic"	"Cytochrome bc1 and b6f complexes"	"2e74"
Fimbrial usher porin (n=24,S=26)	"Transmembrane"	"Beta-barrel transmembrane"	"Fimbrial usher porin"	"2vqi"
Rhodopsin-like receptors and pumps	"Transmembrane"	"Alpha-helical polytopic"	"G-protein coupled receptors	family A"	"3pbl"
Methane monooxygenase	"Transmembrane"	"Alpha-helical polytopic"	"Methane monooxygenase"	"3rgb"
General secretory pathway (Sec)	"Transmembrane"	"Alpha-helical polytopic"	"Protein translocase"	"3dkn"
Rhodopsin-like receptors and pumps	"Transmembrane"	"Alpha-helical polytopic"	"Microbial and algal rhodopsins"	"2zzl"
Lysozyme-like	"Transmembrane"	"Alpha-helical bitopic"	"Transglycosylase of penicillin-binding proteins (Glycosyltransferase family 51)"	"3vmr"
Immunoglobulin superfamily	"Transmembrane"	"Alpha-helical bitopic"	"T-cell immunoglobulin and mucin domain-containing (TIM) protein"	"2or8"
Major Facilitator Superfamily (MFS)	"Transmembrane"	"Alpha-helical polytopic"	"Proton-dependent oligopeptide transporter (POT)"	"2xut"
Electron transport chain complex IV (cytochrome c oxidase)	"Transmembrane"	"Alpha-helical polytopic"	"Cytochrome c oxidases"	"1qle"
Omptin (n=10,S=12)	"Transmembrane"	"Beta-barrel transmembrane"	"OM protease omptin	OMPT"	"1i78"
Ligand-gated protein channels (n=22,S=24)	"Transmembrane"	"Beta-barrel transmembrane"	"Outer Membrane Receptor (OMR)"	"3qlb"
OmpA-OmpF porin family (n=8,S=10)	"Transmembrane"	"Beta-barrel transmembrane"	"Enterobacterial Ail/Lom protein"	"3qra"
Sortase	"Transmembrane"	"Alpha-helical bitopic"	"Sortase"	"1rz2"
C1q and TNF superfamily	"Transmembrane"	"Alpha-helical bitopic"	"Tumour necrosis factor"	"1wck"
P-type ATPase (P-ATPase)	"Transmembrane"	"Alpha-helical polytopic"	"P-ATPase"	"1xp5"
Ligand-gated protein channels (n=22,S=24)	"Transmembrane"	"Beta-barrel transmembrane"	"Outer Membrane Receptor (OMR)"	"3csl"
Major Intrinsic Protein (MIP)/FNT superfamily	"Transmembrane"	"Alpha-helical polytopic"	"Formate/Nitrite transporter (FNT) family"	"3q7k"
Rhodopsin-like receptors and pumps	"Transmembrane"	"Alpha-helical polytopic"	"G-protein coupled receptors	family A"	"3rze"
OM phospholipase (n=12,S=16)	"Transmembrane"	"Beta-barrel transmembrane"	"OM phospholipase A	OmpLA"	"1qd5"
Rhodopsin-like receptors and pumps	"Transmembrane"	"Alpha-helical polytopic"	"Microbial and algal rhodopsins"	"1h2s"
Proton or Sodium translocating F-type, V-type and A-type ATPases	"Transmembrane"	"Alpha-helical polytopic"	"V-type and F-type ATPases"	"2xqu"
Rhodopsin-like receptors and pumps	"Transmembrane"	"Alpha-helical polytopic"	"G-protein coupled receptors	family A"	"3v2y"
Lysozyme-like	"Transmembrane"	"Alpha-helical bitopic"	"Transglycosylase of penicillin-binding proteins (Glycosyltransferase family 51)"	"2olv"
Ligand-gated protein channels (n=22,S=24)	"Transmembrane"	"Beta-barrel transmembrane"	"Outer Membrane Receptor (OMR)"	"1xkw"
Outer membrane auxiliary proteins	"Transmembrane"	"Alpha-helical bitopic"	"OMA polysaccharide transporter"	"2w8h"
Electron transport chain complex IV (cytochrome c oxidase)	"Transmembrane"	"Alpha-helical polytopic"	"Cytochrome c oxidases"	"1v55"
APC (Amino acid-Polyamine-organoCation) superfamily	"Transmembrane"	"Alpha-helical polytopic"	"Amino acid-Polyamine-Organocation (APC) family"	"3l1l"
Electron transport chain complex III (bc1 and b6f complexes)	"Transmembrane"	"Alpha-helical polytopic"	"Cytochrome bc1 and b6f complexes"	"1q90"
Multi-heme cytochromes	"Transmembrane"	"Alpha-helical bitopic"	"Cytochrome c of nitrite reductase"	"2j7a"
Peptidase SF	"Transmembrane"	"Alpha-helical polytopic"	"Peptidase S26"	"1b12"
P-type ATPase (P-ATPase)	"Transmembrane"	"Alpha-helical polytopic"	"P-ATPase"	"1kju"
OprD/AlgE superfamily (n=18,S=22)	"Transmembrane"	"Beta-barrel transmembrane"	"Alginate export porin"	"4afk"
Rhodopsin-like receptors and pumps	"Transmembrane"	"Alpha-helical polytopic"	"G-protein coupled receptors	family A"	"4ea3"
Ligand-gated protein channels (n=22,S=24)	"Transmembrane"	"Beta-barrel transmembrane"	"Outer Membrane Receptor (OMR)"	"4aip"
P-type ATPase (P-ATPase)	"Transmembrane"	"Alpha-helical polytopic"	"P-ATPase"	"3fps"
ENaC/P2X	"Transmembrane"	"Alpha-helical polytopic"	"Acid-sensing ion channels"	"2qts"
Sialidase superfamily	"Transmembrane"	"Alpha-helical bitopic"	"Haemagglutinin-neuraminidase"	"1v3e"
Voltage-gated K+ channel accessory protein (MinK)	"Transmembrane"	"Alpha-helical bitopic"	"Voltage-gated K+ channel accessory protein (MinK)"	"2k21"
Pentameric ligand-gated ion channels	"Transmembrane"	"Alpha-helical polytopic"	"Ligand-gated ion channel of neurotransmitter receptors"	"2bg9"
Proton or Sodium translocating F-type, V-type and A-type ATPases	"Transmembrane"	"Alpha-helical polytopic"	"V-type and F-type ATPases"	"2bl2"
Rhodopsin-like receptors and pumps	"Transmembrane"	"Alpha-helical polytopic"	"Microbial and algal rhodopsins"	"1fbk"
P-type ATPase (P-ATPase)	"Transmembrane"	"Alpha-helical polytopic"	"P-ATPase"	"3b9b"
Transmembrane protein containing HAMP domain	"Transmembrane"	"Alpha-helical polytopic"	"Transmembrane protein containing HAMP domain"	"3pjv"
Ligand-gated protein channels (n=22,S=24)	"Transmembrane"	"Beta-barrel transmembrane"	"Outer Membrane Receptor (OMR)"	"3v8x"
Ligand-gated protein channels (n=22,S=24)	"Transmembrane"	"Beta-barrel transmembrane"	"Outer Membrane Receptor (OMR)"	"2guf"
Pentameric ligand-gated ion channels	"Transmembrane"	"Alpha-helical polytopic"	"Prokaryotic pentameric ligand-gated ion channels"	"3tlw"
Electron transport chain complex III (bc1 and b6f complexes)	"Transmembrane"	"Alpha-helical polytopic"	"Cytochrome bc1 and b6f complexes"	"2qjy"
Major OMP (n=8,S=10)	"Transmembrane"	"Beta-barrel transmembrane"	"Imipenum resistance-associated porin"	"4fuv"
Disulfide bond oxidoreductase-B (DsbB)	"Transmembrane"	"Alpha-helical polytopic"	"Disulfide bond oxidoreductase-B (DsbB)"	"3e9j"
Ion channel superfamily	"Transmembrane"	"Alpha-helical polytopic"	"Voltage-gated ion channels"	"3fb8"
Transmembrane proteins with NAD(P)-binding Rossmann-fold domains	"Transmembrane"	"Alpha-helical bitopic"	"Tyrosine-dependent oxidoreductases"	"1p33"
ABC transporters	"Transmembrane"	"Alpha-helical polytopic"	"Binding-protein-dependent transport system"	"3puw"
Ligand-gated protein channels (n=22,S=24)	"Transmembrane"	"Beta-barrel transmembrane"	"Outer Membrane Receptor (OMR)"	"1kmp"
ABC transporters	"Transmembrane"	"Alpha-helical polytopic"	"Binding-protein-dependent transport system"	"3tuj"
Rhodopsin-like receptors and pumps	"Transmembrane"	"Alpha-helical polytopic"	"G-protein coupled receptors	family A"	"3pqr"
Resistance-nodulation-cell division	"Transmembrane"	"Alpha-helical polytopic"	"Heavy metal efflux family"	"3ne5"
Omp85-TpsB transporters	"Transmembrane"	"Beta-barrel transmembrane"	"OMP insertion (Bam complex) porin (n=16	S=22)"	"4k3b"
Capsule assembly protein (n=18,S=20)	"Transmembrane"	"Beta-barrel transmembrane"	"Capsule assembly protein Wzi"	"2ynk"
Electron transport chain complex II superfamily	"Transmembrane"	"Alpha-helical polytopic"	"Fumarate reductase/mitochondrial respiratory complex (II)"	"1zoy"
Peptidase MA	"Transmembrane"	"Alpha-helical bitopic"	"Mammalian disintegrin-metalloprotease"	"2ao7"
Resistance-nodulation-cell division	"Transmembrane"	"Alpha-helical polytopic"	"Heavy metal efflux family"	"3t56"
APC (Amino acid-Polyamine-organoCation) superfamily	"Transmembrane"	"Alpha-helical polytopic"	"Amino acid-Polyamine-Organocation (APC) family"	"4dji"
Rhodopsin-like receptors and pumps	"Transmembrane"	"Alpha-helical polytopic"	"Microbial and algal rhodopsins"	"1ap9"
Mitochondrial Carrier (MC)	"Transmembrane"	"Alpha-helical polytopic"	"ADP/ATP carrier"	"2c3e"
Trimeric autotransporter (n=12,S=12)	"Transmembrane"	"Beta-barrel transmembrane"	"Autotransporter-2 (AT-2)"	"2lme"
Rhodopsin-like receptors and pumps	"Transmembrane"	"Alpha-helical polytopic"	"G-protein coupled receptors	family A"	"2ycw"
P-type ATPase (P-ATPase)	"Transmembrane"	"Alpha-helical polytopic"	"P-ATPase"	"3j08"
Outer Membrane Factor (OMF) (n=12,S=18) trimeric	"Transmembrane"	"Beta-barrel transmembrane"	"TolC-like proteins"	"2wmz"
Type IV (VirB) secretory system	"Transmembrane"	"Alpha-helical polytopic"	"Bacterial conjugation TrbI-like"	"2bhv"
Ligand-gated protein channels (n=22,S=24)	"Transmembrane"	"Beta-barrel transmembrane"	"Outer Membrane Receptor (OMR)"	"2ysu"
OmpG porin (n=14,S=16)	"Transmembrane"	"Beta-barrel transmembrane"	"OmpG porin"	"2iww"
Major Facilitator Superfamily (MFS)	"Transmembrane"	"Alpha-helical polytopic"	"LacY-like proton/sugar symporter"	"2cfp"
Rhodopsin-like receptors and pumps	"Transmembrane"	"Alpha-helical polytopic"	"G-protein coupled receptors	family A"	"4dkl"
ABC transporters	"Transmembrane"	"Alpha-helical polytopic"	"Binding-protein-dependent transport system"	"3tui"
Electron transport chain complex III (bc1 and b6f complexes)	"Transmembrane"	"Alpha-helical polytopic"	"Cytochrome bc1 and b6f complexes"	"2fyu"
Rhodopsin-like receptors and pumps	"Transmembrane"	"Alpha-helical polytopic"	"G-protein coupled receptors	family A"	"3uon"
Outer Membrane Factor (OMF) (n=12,S=18) trimeric	"Transmembrane"	"Beta-barrel transmembrane"	"TolC-like proteins"	"2xmn"
ABC transporters	"Transmembrane"	"Alpha-helical polytopic"	"FecCD transport family"	"2qi9"
Transmembrane proteins with NAD(P)-binding Rossmann-fold domains	"Transmembrane"	"Alpha-helical bitopic"	"Tyrosine-dependent oxidoreductases"	"1k2w"
OmpA-OmpF porin family (n=8,S=10)	"Transmembrane"	"Beta-barrel transmembrane"	"Enterobacterial Ail/Lom protein"	"3qrc"
Mitochondrial protein translocase	"Transmembrane"	"Alpha-helical bitopic"	"Tom20 family"	"1om2"
Methane monooxygenase	"Transmembrane"	"Alpha-helical polytopic"	"Methane monooxygenase"	"1yew"
Rhodopsin-like receptors and pumps	"Transmembrane"	"Alpha-helical polytopic"	"G-protein coupled receptors	family A"	"3sn6"
Electron transport chain complex III (bc1 and b6f complexes)	"Transmembrane"	"Alpha-helical polytopic"	"Cytochrome bc1 and b6f complexes"	"2d2c"
MAPEG (Eicosanoid and Glutathione metabolism proteins)	"Transmembrane"	"Alpha-helical polytopic"	"MAPEG domain"	"2h8a"
Concentrative nucleoside transporter	"Transmembrane"	"Alpha-helical polytopic"	"Concentrative nucleoside transporter"	"3tij"
Light-harvesting complexes	"Transmembrane"	"Alpha-helical polytopic"	"Light-harvesting complexes from bacteria"	"1nkz"
P-type ATPase (P-ATPase)	"Transmembrane"	"Alpha-helical polytopic"	"P-ATPase"	"2c9m"
Disulfide bond oxidoreductase-B (DsbB)	"Transmembrane"	"Alpha-helical polytopic"	"Disulfide bond oxidoreductase-B (DsbB)"	"2zup"
P-type ATPase (P-ATPase)	"Transmembrane"	"Alpha-helical polytopic"	"P-ATPase"	"3n5k"
Major Intrinsic Protein (MIP)/FNT superfamily	"Transmembrane"	"Alpha-helical polytopic"	"Major intrinsic protein (MIP) family"	"2b6p"
APC (Amino acid-Polyamine-organoCation) superfamily	"Transmembrane"	"Alpha-helical polytopic"	"Betaine/carnitine/choline transporters"	"2wsx"
Ion channel superfamily	"Transmembrane"	"Alpha-helical polytopic"	"Inward rectifier potassium channels"	"3zrs"
Viral glycoprotein	"Transmembrane"	"Alpha-helical bitopic"	"Spike receptor binding domain"	"2ghv"
Ligand-gated protein channels (n=22,S=24)	"Transmembrane"	"Beta-barrel transmembrane"	"Outer Membrane Receptor (OMR)"	"3efm"
ABC transporters	"Transmembrane"	"Alpha-helical polytopic"	"Binding-protein-dependent transport system"	"2onk"
P-type ATPase (P-ATPase)	"Transmembrane"	"Alpha-helical polytopic"	"P-ATPase"	"3ba6"
Trimeric porins (n=16,S=20)	"Transmembrane"	"Beta-barrel transmembrane"	"General Bacterial Porin (GBP)"	"2fgq"
Sugar porins (n=18,S=22)	"Transmembrane"	"Beta-barrel transmembrane"	"Malptoporin-like proteins"	"2mpr"
Ion channel superfamily	"Transmembrane"	"Alpha-helical polytopic"	"Voltage-gated ion channels"	"3um7"
Omp85-TpsB transporters	"Transmembrane"	"Beta-barrel transmembrane"	"OMP insertion (Bam complex) porin (n=16	S=22)"	"4k3c"
Rhodopsin-like receptors and pumps	"Transmembrane"	"Alpha-helical polytopic"	"G-protein coupled receptors	family A"	"3pwh"
Vitamin K epoxide reductase	"Transmembrane"	"Alpha-helical polytopic"	"Vitamin K epoxide reductase"	"3kp9"
OmpA-OmpF porin family (n=8,S=10)	"Transmembrane"	"Beta-barrel transmembrane"	"Enterobacterial Ail/Lom protein"	"1qj8"
OM adhesion protein (n=10,S=12)	"Transmembrane"	"Beta-barrel transmembrane"	"OM adhesion protein OpcA"	"1k24"
General secretory pathway (Sec)	"Transmembrane"	"Alpha-helical polytopic"	"Protein translocase"	"2yxq"
Acyl CoA binding protein	"Transmembrane"	"Alpha-helical bitopic"	"Acyl CoA binding protein"	"2cb8"
Omp85-TpsB transporters	"Transmembrane"	"Beta-barrel transmembrane"	"Two-partner secretion porin (n=16	S=20)"	"2qdz"
Ion channel superfamily	"Transmembrane"	"Alpha-helical polytopic"	"Voltage-gated ion channels"	"2zd9"
Photosynthetic reaction centers and photosystems	"Transmembrane"	"Alpha-helical polytopic"	"Photosynthetic reaction centers from bacteria"	"1dxr"
Immunoglobulin superfamily	"Transmembrane"	"Alpha-helical bitopic"	"Myelin protein"	"1neu"
Aerolysin	"Transmembrane"	"Beta-barrel transmembrane"	"Aerolysin (n=14	S=14 or n=16	S=16)"	"4h56"
Immunoglobulin superfamily	"Transmembrane"	"Alpha-helical bitopic"	"Netrin receptor family"	"3n1f"
OprD/AlgE superfamily (n=18,S=22)	"Transmembrane"	"Beta-barrel transmembrane"	"Outer membrane porin (Opr)"	"4frt"
OprD/AlgE superfamily (n=18,S=22)	"Transmembrane"	"Beta-barrel transmembrane"	"Outer membrane porin (Opr)"	"4ft6"
ClpP/Crotonase, transmembrane	"Transmembrane"	"Alpha-helical polytopic"	"ClpP protease"	"3viv"
P-loop containing nucleoside triphosphate hydrolase, transmembrane	"Transmembrane"	"Alpha-helical polytopic"	"ATPase family associated with various cellular activities (AAA)"	"3kds"
P-type ATPase (P-ATPase)	"Transmembrane"	"Alpha-helical polytopic"	"P-ATPase"	"3j09"
General secretory pathway (Sec)	"Transmembrane"	"Alpha-helical polytopic"	"Protein translocase"	"3din"
OprD/AlgE superfamily (n=18,S=22)	"Transmembrane"	"Beta-barrel transmembrane"	"Outer membrane porin (Opr)"	"4fsp"
P-type ATPase (P-ATPase)	"Transmembrane"	"Alpha-helical polytopic"	"P-ATPase"	"3tlm"
Proton or Sodium translocating F-type, V-type and A-type ATPases	"Transmembrane"	"Alpha-helical polytopic"	"V-type and F-type ATPases"	"2w5j"
Receptor-type kinases	"Transmembrane"	"Alpha-helical bitopic"	"Protein tyrosine kinases"	"3oj2"
FadL outer membrane protein (FadL) (n=14,S=14)	"Transmembrane"	"Beta-barrel transmembrane"	"Fatty acid transporter FadL family"	"1t16"
Rhodopsin-like receptors and pumps	"Transmembrane"	"Alpha-helical polytopic"	"G-protein coupled receptors	family A"	"3uza"
Proton-translocating pyrophosphatase	"Transmembrane"	"Alpha-helical polytopic"	"Proton-translocating pyrophosphatase"	"4a01"
Major Facilitator Superfamily (MFS)	"Transmembrane"	"Alpha-helical polytopic"	"Glycerol-3-phosphate transporter"	"1pw4"
Ammonia and urea transporters	"Transmembrane"	"Alpha-helical polytopic"	"Ammonia transporter Amt"	"1u7g"
Inovirus (filamentous phage) major coat protein	"Transmembrane"	"Alpha-helical bitopic"	"Major coat protein	symmetry class I"	"1ifl"
Peptidase MA	"Transmembrane"	"Alpha-helical bitopic"	"Matrixin"	"1c3i"
Pentameric ligand-gated ion channels	"Transmembrane"	"Alpha-helical polytopic"	"Prokaryotic pentameric ligand-gated ion channels"	"3uq7"
Transmembrane proteins with NAD(P)-binding Rossmann-fold domains	"Transmembrane"	"Alpha-helical bitopic"	"Flavin containing amine oxidoreductase"	"2xfn"
LPS O-antigen chain length determinant protein	"Transmembrane"	"Alpha-helical polytopic"	"LPS O-antigen chain length determinant protein"	"3b8n"
Methane monooxygenase	"Transmembrane"	"Alpha-helical polytopic"	"Methane monooxygenase"	"3rfr"
Sugar porins (n=18,S=22)	"Transmembrane"	"Beta-barrel transmembrane"	"Malptoporin-like proteins"	"1a0s"
Sulfatase	"Transmembrane"	"Alpha-helical polytopic"	"Sulfatase"	"2w5q"
Trimeric autotransporter (n=12,S=12)	"Transmembrane"	"Beta-barrel transmembrane"	"Autotransporter-2 (AT-2)"	"3emo"
Vpu protein	"Transmembrane"	"Alpha-helical bitopic"	"Vpu protein"	"1vpu"
Electron transport chain complex IV (cytochrome c oxidase)	"Transmembrane"	"Alpha-helical polytopic"	"Cytochrome c oxidases"	"3ayf"
Transmembrane proteins with NAD(P)-binding Rossmann-fold domains	"Transmembrane"	"Alpha-helical bitopic"	"Tyrosine-dependent oxidoreductases"	"1y5m"
Electron transport chain complex II superfamily	"Transmembrane"	"Alpha-helical polytopic"	"Formate dehydrogenase"	"1kqf"
Dicarboxylate/amino acid:Cation Symporter (DAACS)	"Transmembrane"	"Alpha-helical polytopic"	"Proton glutamate symport protein"	"2nwl"
Integrin	"Transmembrane"	"Alpha-helical bitopic"	"Integrin"	"2l8s"
Immunoglobulin superfamily	"Transmembrane"	"Alpha-helical bitopic"	"T-cell surface glycoprotein CD4"	"2klu"
Rhodopsin-like receptors and pumps	"Transmembrane"	"Alpha-helical polytopic"	"G-protein coupled receptors	family A"	"3qak"
Ammonia and urea transporters	"Transmembrane"	"Alpha-helical polytopic"	"Urea transporter"	"3k3f"
Resistance-nodulation-cell division	"Transmembrane"	"Alpha-helical polytopic"	"Heavy metal efflux family"	"3kss"
Integrin	"Transmembrane"	"Alpha-helical bitopic"	"Integrin"	"3g9w"
ABC transporters	"Transmembrane"	"Alpha-helical polytopic"	"Lipid/drug exporters"	"2hyd"
Oligogalactoronate-specific porin (KdgM) (n=12,S=14)	"Transmembrane"	"Beta-barrel transmembrane"	"Oligogalactoronate-specific porin (KdgM)"	"2wjr"
Outer membrane protein W (OmpW) family (n=8,S=10)	"Transmembrane"	"Beta-barrel transmembrane"	"Outer membrane protein W (OmpW) family"	"2f1v"
P-type ATPase (P-ATPase)	"Transmembrane"	"Alpha-helical polytopic"	"P-ATPase"	"3b8c"
ENaC/P2X	"Transmembrane"	"Alpha-helical polytopic"	"ATP-gated cation channel"	"4dw1"
Fimbrial usher porin (n=24,S=26)	"Transmembrane"	"Beta-barrel transmembrane"	"Fimbrial usher porin"	"3rfz"
Rhodopsin-like receptors and pumps	"Transmembrane"	"Alpha-helical polytopic"	"G-protein coupled receptors	family A"	"3p0g"
Peptidase SF	"Transmembrane"	"Alpha-helical polytopic"	"Peptidase S26"	"1t7d"
Integrin	"Transmembrane"	"Alpha-helical bitopic"	"Integrin"	"2ljf"
Pentameric ligand-gated ion channels	"Transmembrane"	"Alpha-helical polytopic"	"Prokaryotic pentameric ligand-gated ion channels"	"3eam"
Leucine rich repeat-containing transmembrane proteins	"Transmembrane"	"Alpha-helical bitopic"	"Leucine rich repeat-containing transmembrane proteins"	"1xeu"
Lipid A deacylase (n=12, S=14)	"Transmembrane"	"Beta-barrel transmembrane"	"Lipid A deacylase"	"3fid"
Ion channel superfamily	"Transmembrane"	"Alpha-helical polytopic"	"Voltage-gated ion channels"	"3eff"
Ion channel superfamily	"Transmembrane"	"Alpha-helical polytopic"	"Voltage-gated ion channels"	"3fb6"
Ion channel superfamily	"Transmembrane"	"Alpha-helical polytopic"	"Inward rectifier potassium channels"	"3sya"
Ion channel superfamily	"Transmembrane"	"Alpha-helical polytopic"	"Inward rectifier potassium channels"	"3jyc"
Trimeric porins (n=16,S=20)	"Transmembrane"	"Beta-barrel transmembrane"	"Porins O and P"	"2o4v"
ClpP/Crotonase, transmembrane	"Transmembrane"	"Alpha-helical polytopic"	"ClpP protease"	"3bpp"
Ion channel superfamily	"Transmembrane"	"Alpha-helical polytopic"	"Inward rectifier potassium channels"	"1p7b"
General secretory pathway (Sec)	"Transmembrane"	"Alpha-helical polytopic"	"Protein translocase"	"3mp7"
Cation diffusion facilitator	"Transmembrane"	"Alpha-helical polytopic"	"Bacterial zinc transporters"	"3h90"
ABC transporters	"Transmembrane"	"Alpha-helical polytopic"	"Binding-protein-dependent transport system"	"3dhw"
P-type ATPase (P-ATPase)	"Transmembrane"	"Alpha-helical polytopic"	"P-ATPase"	"2xzb"
Transmembrane proteins with NAD(P)-binding Rossmann-fold domains	"Transmembrane"	"Alpha-helical bitopic"	"Flavin containing amine oxidoreductase"	"1sez"
Trimeric porins (n=16,S=20)	"Transmembrane"	"Beta-barrel transmembrane"	"General Bacterial Porin (GBP)"	"2ixx"
Receptor-type kinases	"Transmembrane"	"Alpha-helical bitopic"	"Protein tyrosine kinases"	"1n8y"
ClpP/Crotonase, transmembrane	"Transmembrane"	"Alpha-helical polytopic"	"ClpP protease"	"2cby"
Autotransporter (AT) (n=12,S=14)	"Transmembrane"	"Beta-barrel transmembrane"	"Autotransporters of N-terminal passenger domain"	"3aeh"
General secretory pathway (Sec)	"Transmembrane"	"Alpha-helical polytopic"	"Protein translocase"	"1rh5"
Viral glycoprotein	"Transmembrane"	"Alpha-helical bitopic"	"Herpesvirus glycoprotein B"	"3nw8"
APC (Amino acid-Polyamine-organoCation) superfamily	"Transmembrane"	"Alpha-helical polytopic"	"Betaine/carnitine/choline transporters"	"3hfx"
Rhodopsin-like receptors and pumps	"Transmembrane"	"Alpha-helical polytopic"	"G-protein coupled receptors	family A"	"2y02"
MAPEG (Eicosanoid and Glutathione metabolism proteins)	"Transmembrane"	"Alpha-helical polytopic"	"MAPEG domain"	"2q7r"
Zona pellucida-like domain containing proteins	"Transmembrane"	"Alpha-helical bitopic"	"TGF-beta receptor type III"	"3qw9"
Trimeric porins (n=16,S=20)	"Transmembrane"	"Beta-barrel transmembrane"	"General Bacterial Porin (GBP)"	"2j1n"
Aerolysin	"Transmembrane"	"Beta-barrel transmembrane"	"Aerolysin (n=14	S=14 or n=16	S=16)"	"4i0n"
Ammonia and urea transporters	"Transmembrane"	"Alpha-helical polytopic"	"Ammonia transporter Amt"	"2b2f"
Aerolysin	"Transmembrane"	"Beta-barrel transmembrane"	"Aerolysin (n=14	S=14 or n=16	S=16)"	"3lkf"
P-type ATPase (P-ATPase)	"Transmembrane"	"Alpha-helical polytopic"	"P-ATPase"	"1su4"
Ion channel superfamily	"Transmembrane"	"Alpha-helical polytopic"	"Inward rectifier potassium channels"	"3syq"
Electron transport chain complex III (bc1 and b6f complexes)	"Transmembrane"	"Alpha-helical polytopic"	"Cytochrome bc1 and b6f complexes"	"3cx5"
Leucine rich repeat-containing transmembrane proteins	"Transmembrane"	"Alpha-helical bitopic"	"Leucine rich repeat-containing transmembrane proteins"	"2z64"
Trimeric porins (n=16,S=20)	"Transmembrane"	"Beta-barrel transmembrane"	"General Bacterial Porin (GBP)"	"2ixw"
Autotransporter (AT) (n=12,S=14)	"Transmembrane"	"Beta-barrel transmembrane"	"Autotransporter-3"	"4e1s"
Pilin	"Transmembrane"	"Alpha-helical bitopic"	"Pilin"	"1oqw"
Ligand-gated protein channels (n=22,S=24)	"Transmembrane"	"Beta-barrel transmembrane"	"Outer Membrane Receptor (OMR)"	"2grx"
Ammonia and urea transporters	"Transmembrane"	"Alpha-helical polytopic"	"Ammonia transporter Amt"	"3b9y"
Resistance-nodulation-cell division	"Transmembrane"	"Alpha-helical polytopic"	"Heavy metal efflux family"	"3k07"
OprD/AlgE superfamily (n=18,S=22)	"Transmembrane"	"Beta-barrel transmembrane"	"Outer membrane porin (Opr)"	"3jty"
Immunoglobulin superfamily	"Transmembrane"	"Alpha-helical bitopic"	"Leukocyte immuniglobulin-like receptor"	"3p2t"
Viral glycoprotein	"Transmembrane"	"Alpha-helical bitopic"	"Viral glycoprotein"	"1ok8"
Trimeric porins (n=16,S=20)	"Transmembrane"	"Beta-barrel transmembrane"	"General Bacterial Porin (GBP)"	"3a2s"
Hypoxia induced protein	"Transmembrane"	"Alpha-helical polytopic"	"Hypoxia induced protein"	"2lon"
Inovirus (filamentous phage) major coat protein	"Transmembrane"	"Alpha-helical bitopic"	"Major coat protein	symmetry class II"	"1ql1"
Immunoglobulin superfamily	"Transmembrane"	"Alpha-helical bitopic"	"T-cell immunoglobulin and mucin domain-containing (TIM) protein"	"3bib"
Disulfide bond oxidoreductase-B (DsbB)	"Transmembrane"	"Alpha-helical polytopic"	"Disulfide bond oxidoreductase-B (DsbB)"	"2zuq"
Lysozyme-like	"Transmembrane"	"Alpha-helical bitopic"	"Transglycosylase of penicillin-binding proteins (Glycosyltransferase family 51)"	"3hzs"
Inovirus (filamentous phage) major coat protein	"Transmembrane"	"Alpha-helical bitopic"	"Major coat protein	symmetry class II"	"2xkm"
Electron transport chain complex III (bc1 and b6f complexes)	"Transmembrane"	"Alpha-helical polytopic"	"Cytochrome bc1 and b6f complexes"	"1l0l"
TYROBP	"Transmembrane"	"Alpha-helical bitopic"	"TYROBP"	"2l34"
P-type ATPase (P-ATPase)	"Transmembrane"	"Alpha-helical polytopic"	"P-ATPase"	"3b8e"
Trimeric autotransporter (n=12,S=12)	"Transmembrane"	"Beta-barrel transmembrane"	"Autotransporter-2 (AT-2)"	"2gr7"
Stannin	"Transmembrane"	"Alpha-helical bitopic"	"Stannin"	"1zza"
Major Intrinsic Protein (MIP)/FNT superfamily	"Transmembrane"	"Alpha-helical polytopic"	"Major intrinsic protein (MIP) family"	"1j4n"
CorA metal ion transporters (MIT)	"Transmembrane"	"Alpha-helical polytopic"	"CorA metal ion transporters (MIT)"	"2iub"
ABC transporters	"Transmembrane"	"Alpha-helical polytopic"	"Lipid/drug exporters"	"3b60"
Pentameric ligand-gated ion channels	"Transmembrane"	"Alpha-helical polytopic"	"Prokaryotic pentameric ligand-gated ion channels"	"3rqw"
Ion channel superfamily	"Transmembrane"	"Alpha-helical polytopic"	"Inward rectifier potassium channels"	"3spc"
Fimbrial usher porin (n=24,S=26)	"Transmembrane"	"Beta-barrel transmembrane"	"Fimbrial usher porin"	"3ohn"
Outer Membrane Factor (OMF) (n=12,S=18) trimeric	"Transmembrane"	"Beta-barrel transmembrane"	"TolC-like proteins"	"3pik"
Resistance-nodulation-cell division	"Transmembrane"	"Alpha-helical polytopic"	"Hydrophobe/amphiphile efflux-1 family"	"4dx5"
Resistance-nodulation-cell division	"Transmembrane"	"Alpha-helical polytopic"	"Hydrophobe/amphiphile efflux-1 family"	"2v50"
Ion channel superfamily	"Transmembrane"	"Alpha-helical polytopic"	"Inward rectifier potassium channels"	"3spg"
Rhodopsin-like receptors and pumps	"Transmembrane"	"Alpha-helical polytopic"	"Microbial and algal rhodopsins"	"2l6x"
ABC transporters	"Transmembrane"	"Alpha-helical polytopic"	"Mitochondrial peptide exporter family (ABCB)"	"4ayt"
Peptidase MA	"Transmembrane"	"Alpha-helical bitopic"	"Peptidase family M1"	"3mdj"
Cytochrome oxidase biogenesis family	"Transmembrane"	"Alpha-helical polytopic"	"OxaA/YidC"	"3blc"
Immunoglobulin superfamily	"Transmembrane"	"Alpha-helical bitopic"	"T-cell immunoglobulin and mucin domain-containing (TIM) protein"	"2or7"
Rhodopsin-like receptors and pumps	"Transmembrane"	"Alpha-helical polytopic"	"G-protein coupled receptors	family A"	"3oe0"
Ion channel superfamily	"Transmembrane"	"Alpha-helical polytopic"	"Inward rectifier potassium channels"	"2qks"
Resistance-nodulation-cell division	"Transmembrane"	"Alpha-helical polytopic"	"Hydrophobe/amphiphile efflux-1 family"	"3d9b"
Aerolysin	"Transmembrane"	"Beta-barrel transmembrane"	"HlyA hemolysin (n=14	S=14)"	"3o44"
Immunoglobulin superfamily	"Transmembrane"	"Alpha-helical bitopic"	"T-cell immunoglobulin and mucin domain-containing (TIM) protein"	"2if7"
Pilin	"Transmembrane"	"Alpha-helical bitopic"	"Pilin"	"2hil"
Transmembrane proteins with NAD(P)-binding Rossmann-fold domains	"Transmembrane"	"Alpha-helical bitopic"	"Tyrosine-dependent oxidoreductases"	"1ipe"
P-type ATPase (P-ATPase)	"Transmembrane"	"Alpha-helical polytopic"	"P-ATPase"	"1mhs"
Mitochondrial Carrier (MC)	"Transmembrane"	"Alpha-helical polytopic"	"ADP/ATP carrier"	"2lck"
Gap junction-forming connexin	"Transmembrane"	"Alpha-helical polytopic"	"Connexin"	"2zw3"
Ligand-gated protein channels (n=22,S=24)	"Transmembrane"	"Beta-barrel transmembrane"	"Outer Membrane Receptor (OMR)"	"1nqe"
Viral glycoprotein	"Transmembrane"	"Alpha-helical bitopic"	"Viral glycoprotein"	"3g7t"
Ion channel superfamily	"Transmembrane"	"Alpha-helical polytopic"	"Voltage-gated ion channels"	"3pjs"
Outer Membrane Factor (OMF) (n=12,S=18) trimeric	"Transmembrane"	"Beta-barrel transmembrane"	"TolC-like proteins"	"1yc9"
Ligand-gated protein channels (n=22,S=24)	"Transmembrane"	"Beta-barrel transmembrane"	"Outer Membrane Receptor (OMR)"	"2iah"
SNARE complex	"Transmembrane"	"Alpha-helical bitopic"	"SNARE complex"	"2nps"
Major Intrinsic Protein (MIP)/FNT superfamily	"Transmembrane"	"Alpha-helical polytopic"	"Major intrinsic protein (MIP) family"	"3m9i"
APC (Amino acid-Polyamine-organoCation) superfamily	"Transmembrane"	"Alpha-helical polytopic"	"Neurotransmitter: sodium symporter"	"2a65"
Rhodopsin-like receptors and pumps	"Transmembrane"	"Alpha-helical polytopic"	"Microbial and algal rhodopsins"	"3ddl"
CorA metal ion transporters (MIT)	"Transmembrane"	"Alpha-helical polytopic"	"CorA metal ion transporters (MIT)"	"2bbj"
Resistance-nodulation-cell division	"Transmembrane"	"Alpha-helical polytopic"	"Hydrophobe/amphiphile efflux-1 family"	"2rdd"
Trimeric porins (n=16,S=20)	"Transmembrane"	"Beta-barrel transmembrane"	"Glucose-selective OprB porin"	"4gey"
Inovirus (filamentous phage) major coat protein	"Transmembrane"	"Alpha-helical bitopic"	"Major coat protein	symmetry class I"	"1ifk"
Trimeric porins (n=16,S=20)	"Transmembrane"	"Beta-barrel transmembrane"	"General Bacterial Porin (GBP)"	"4aui"
Inovirus (filamentous phage) major coat protein	"Transmembrane"	"Alpha-helical bitopic"	"Major coat protein	symmetry class II"	"2ifo"
FadL outer membrane protein (FadL) (n=14,S=14)	"Transmembrane"	"Beta-barrel transmembrane"	"Fatty acid transporter FadL family"	"3pgr"
Peptidase MA	"Transmembrane"	"Alpha-helical bitopic"	"Peptidase family M1"	"3se6"
Integrin	"Transmembrane"	"Alpha-helical bitopic"	"Integrin"	"2knc"
Acyl CoA binding protein	"Transmembrane"	"Alpha-helical bitopic"	"Acyl CoA binding protein"	"3flv"
Single-helix ATPase regulators	"Transmembrane"	"Alpha-helical bitopic"	"FXYD regulators"	"2jo1"
P-type ATPase (P-ATPase)	"Transmembrane"	"Alpha-helical polytopic"	"P-ATPase"	"3n23"
Photosynthetic reaction centers and photosystems	"Transmembrane"	"Alpha-helical polytopic"	"Photosystem II"	"3bz1"
Outer Membrane Factor (OMF) (n=12,S=18) trimeric	"Transmembrane"	"Beta-barrel transmembrane"	"TolC-like proteins"	"1wp1"
Major Intrinsic Protein (MIP)/FNT superfamily	"Transmembrane"	"Alpha-helical polytopic"	"Formate/Nitrite transporter (FNT) family"	"3kcu"
Nucleoside-specific channel-forming membrane porin (Tsx) (n=12,S=16)	"Transmembrane"	"Beta-barrel transmembrane"	"Nucleoside transporter Tsx"	"1tly"
OmpA-OmpF porin family (n=8,S=10)	"Transmembrane"	"Beta-barrel transmembrane"	"OmpA family"	"2jmm"
Immunoglobulin superfamily	"Transmembrane"	"Alpha-helical bitopic"	"Type I cytokine receptor"	"3nce"
Cation diffusion facilitator	"Transmembrane"	"Alpha-helical polytopic"	"Bacterial zinc transporters"	"2qfi"
Multidrug/Oligosaccharidyl-lipid superfamily	"Transmembrane"	"Alpha-helical polytopic"	"Multi antimicrobial extrusion (MATE) family"	"3mkt"
General secretory pathway (Sec)	"Transmembrane"	"Alpha-helical polytopic"	"Protein translocase"	"2zqp"
Methane monooxygenase	"Transmembrane"	"Alpha-helical polytopic"	"Methane monooxygenase"	"3chx"
FadL outer membrane protein (FadL) (n=14,S=14)	"Transmembrane"	"Beta-barrel transmembrane"	"Fatty acid transporter FadL family"	"3bs0"
Transmembrane proteins with NAD(P)-binding Rossmann-fold domains	"Transmembrane"	"Alpha-helical bitopic"	"Flavin containing amine oxidoreductase"	"1s3e"
Aerolysin	"Transmembrane"	"Beta-barrel transmembrane"	"Aerolysin (n=14	S=14 or n=16	S=16)"	"1pvl"
FadL outer membrane protein (FadL) (n=14,S=14)	"Transmembrane"	"Beta-barrel transmembrane"	"Fatty acid transporter FadL family"	"3dwo"
Ligand-gated protein channels (n=22,S=24)	"Transmembrane"	"Beta-barrel transmembrane"	"Outer Membrane Receptor (OMR)"	"1kmo"
Autotransporter (AT) (n=12,S=14)	"Transmembrane"	"Beta-barrel transmembrane"	"Autotransporters of N-terminal passenger domain"	"2qom"
Amyloid beta A4 protein	"Transmembrane"	"Alpha-helical bitopic"	"Amyloid beta A4 protein"	"2loh"
Viral glycoprotein	"Transmembrane"	"Alpha-helical bitopic"	"Rhabdovirus spike glycoprotein"	"2cmz"
Bcl-2 inhibitors of programmed cell death	"Transmembrane"	"Alpha-helical bitopic"	"Bcl-2 inhibitors of programmed cell death"	"1g5m"
Electron transport chain complex III (bc1 and b6f complexes)	"Transmembrane"	"Alpha-helical polytopic"	"Cytochrome bc1 and b6f complexes"	"2yiu"
Steroid oxidoreductase	"Transmembrane"	"Alpha-helical polytopic"	"Isoprenylcysteine carboxyl methyltransferase (ICMT)"	"4a2n"
APC (Amino acid-Polyamine-organoCation) superfamily	"Transmembrane"	"Alpha-helical polytopic"	"Neurotransmitter: sodium symporter"	"3tt1"
Large conductance mechanosensitive ion channel (MscL)	"Transmembrane"	"Alpha-helical polytopic"	"Large conductance mechanosensitive ion channel (MscL)"	"2oar"
Photosynthetic reaction centers and photosystems	"Transmembrane"	"Alpha-helical polytopic"	"Photosystem I"	"1jb0"
Fst toxin	"Transmembrane"	"Alpha-helical bitopic"	"Fst toxin"	"2kv5"
Immunoglobulin superfamily	"Transmembrane"	"Alpha-helical bitopic"	"T-cell immunoglobulin and mucin domain-containing (TIM) protein"	"1yjd"
Omp85-TpsB transporters	"Transmembrane"	"Beta-barrel transmembrane"	"Two-partner secretion porin (n=16	S=20)"	"3njt"
OM adhesion protein (n=10,S=12)	"Transmembrane"	"Beta-barrel transmembrane"	"OM adhesion protein OpcA"	"2vdf"
APC (Amino acid-Polyamine-organoCation) superfamily	"Transmembrane"	"Alpha-helical polytopic"	"Betaine/carnitine/choline transporters"	"3p03"
Opacity porins (n=8,S=10)	"Transmembrane"	"Beta-barrel transmembrane"	"Opacity porins"	"1p4t"
Ion channel superfamily	"Transmembrane"	"Alpha-helical polytopic"	"Inward rectifier potassium channels"	"2wlk"
Ligand-gated protein channels (n=22,S=24)	"Transmembrane"	"Beta-barrel transmembrane"	"Outer Membrane Receptor (OMR)"	"4epa"
ABC transporters	"Transmembrane"	"Alpha-helical polytopic"	"FecCD transport family"	"2nq2"
Major Facilitator Superfamily (MFS)	"Transmembrane"	"Alpha-helical polytopic"	"LacY-like proton/sugar symporter"	"2cfq"
Rhodopsin-like receptors and pumps	"Transmembrane"	"Alpha-helical polytopic"	"Microbial and algal rhodopsins"	"2ei4"
Ligand-gated protein channels (n=22,S=24)	"Transmembrane"	"Beta-barrel transmembrane"	"Outer Membrane Receptor (OMR)"	"1qfg"
Photosynthetic reaction centers and photosystems	"Transmembrane"	"Alpha-helical polytopic"	"Photosynthetic reaction centers from bacteria"	"1eys"
Autotransporter (AT) (n=12,S=14)	"Transmembrane"	"Beta-barrel transmembrane"	"Autotransporters of N-terminal passenger domain"	"3qq2"
Rhodopsin-like receptors and pumps	"Transmembrane"	"Alpha-helical polytopic"	"G-protein coupled receptors	family A"	"2iqv"
Ion channel superfamily	"Transmembrane"	"Alpha-helical polytopic"	"Voltage-gated ion channels"	"2kyh"
APC (Amino acid-Polyamine-organoCation) superfamily	"Transmembrane"	"Alpha-helical polytopic"	"Amino acid-Polyamine-Organocation (APC) family"	"3ob6"
P-type ATPase (P-ATPase)	"Transmembrane"	"Alpha-helical polytopic"	"P-ATPase"	"1wpg"
Ion channel superfamily	"Transmembrane"	"Alpha-helical polytopic"	"Voltage-gated ion channels"	"2a9h"
Rhodopsin-like receptors and pumps	"Transmembrane"	"Alpha-helical polytopic"	"G-protein coupled receptors	family A"	"2rh1"
Rhodopsin-like receptors and pumps	"Transmembrane"	"Alpha-helical polytopic"	"GPCR Secretin (B) family"	"1fjr"
Resistance-nodulation-cell division	"Transmembrane"	"Alpha-helical polytopic"	"SecDF protein-export membrane protein"	"3aqp"
Trimeric porins (n=16,S=20)	"Transmembrane"	"Beta-barrel transmembrane"	"Rhodobacter PorCa Porin (RPP)"	"2por"
P-type ATPase (P-ATPase)	"Transmembrane"	"Alpha-helical polytopic"	"P-ATPase"	"3kdp"
Rhodopsin-like receptors and pumps	"Transmembrane"	"Alpha-helical polytopic"	"G-protein coupled receptors	family A"	"3eml"
Chloride transporter (ClC)	"Transmembrane"	"Alpha-helical polytopic"	"Chloride transporter"	"1ots"
SNARE complex	"Transmembrane"	"Alpha-helical bitopic"	"SNARE complex"	"2kog"
SNARE complex	"Transmembrane"	"Alpha-helical bitopic"	"SNARE complex"	"3hd7"
OmpG porin (n=14,S=16)	"Transmembrane"	"Beta-barrel transmembrane"	"OmpG porin"	"2x9k"
Ligand-gated protein channels (n=22,S=24)	"Transmembrane"	"Beta-barrel transmembrane"	"Outer Membrane Receptor (OMR)"	"3v89"
OmpG porin (n=14,S=16)	"Transmembrane"	"Beta-barrel transmembrane"	"OmpG porin"	"2iwv"
OprD/AlgE superfamily (n=18,S=22)	"Transmembrane"	"Beta-barrel transmembrane"	"Outer membrane porin (Opr)"	"2qtk"
Ion channel superfamily	"Transmembrane"	"Alpha-helical polytopic"	"Voltage-gated ion channels"	"1orq"
Ion channel superfamily	"Transmembrane"	"Alpha-helical polytopic"	"Voltage-gated ion channels"	"3lut"
Transmembrane proteins with NAD(P)-binding Rossmann-fold domains	"Transmembrane"	"Alpha-helical bitopic"	"Flavin containing amine oxidoreductase"	"2z5x"
ABC transporters	"Transmembrane"	"Alpha-helical polytopic"	"Binding-protein-dependent transport system"	"3d31"
Trimeric porins (n=16,S=20)	"Transmembrane"	"Beta-barrel transmembrane"	"General Bacterial Porin (GBP)"	"1osm"
Rhodopsin-like receptors and pumps	"Transmembrane"	"Alpha-helical polytopic"	"Microbial and algal rhodopsins"	"1h68"
P-type ATPase (P-ATPase)	"Transmembrane"	"Alpha-helical polytopic"	"P-ATPase"	"3b9r"
Receptor-type kinases	"Transmembrane"	"Alpha-helical bitopic"	"Protein tyrosine kinases"	"3bea"
Electron transport chain complex IV (cytochrome c oxidase)	"Transmembrane"	"Alpha-helical polytopic"	"Cytochrome c oxidases"	"3s8g"
Rhodopsin-like receptors and pumps	"Transmembrane"	"Alpha-helical polytopic"	"G-protein coupled receptors	family A"	"2ydv"
Outer membrane protein W (OmpW) family (n=8,S=10)	"Transmembrane"	"Beta-barrel transmembrane"	"Outer membrane protein W (OmpW) family"	"2x27"
Photosynthetic reaction centers and photosystems	"Transmembrane"	"Alpha-helical polytopic"	"Photosynthetic reaction centers from bacteria"	"2j8d"
Photosynthetic reaction centers and photosystems	"Transmembrane"	"Alpha-helical polytopic"	"Photosystem II"	"3a0b"
General secretory pathway (Sec)	"Transmembrane"	"Alpha-helical polytopic"	"Protein translocase"	"2yxr"
Fimbrial usher porin (n=24,S=26)	"Transmembrane"	"Beta-barrel transmembrane"	"Fimbrial usher porin"	"4j3o"
Immunoglobulin superfamily	"Transmembrane"	"Alpha-helical bitopic"	"T-cell immunoglobulin and mucin domain-containing (TIM) protein"	"3kaa"
Photosynthetic reaction centers and photosystems	"Transmembrane"	"Alpha-helical polytopic"	"Photosystem II"	"3arc"
Major Facilitator Superfamily (MFS)	"Transmembrane"	"Alpha-helical polytopic"	"Fucose-proton symporter"	"3o7q"
OmpA-OmpF porin family (n=8,S=10)	"Transmembrane"	"Beta-barrel transmembrane"	"OmpA family"	"1qjp"
Sulfatase	"Transmembrane"	"Alpha-helical polytopic"	"Sulfatase"	"2w8d"
OmpA-OmpF porin family (n=8,S=10)	"Transmembrane"	"Beta-barrel transmembrane"	"OmpA family"	"1bxw"
P-type ATPase (P-ATPase)	"Transmembrane"	"Alpha-helical polytopic"	"P-ATPase"	"3rfu"
Calcineurin-like phosphoesterase	"Transmembrane"	"Alpha-helical bitopic"	"Calcineurin-like phosphoesterase"	"3tgh"
OprD/AlgE superfamily (n=18,S=22)	"Transmembrane"	"Beta-barrel transmembrane"	"Outer membrane porin (Opr)"	"4frx"
Viral channel proteins	"Transmembrane"	"Alpha-helical bitopic"	"Influenza virus matrix protein 2"	"2rlf"
Phosphotransferase system, EIIC superfamily	"Transmembrane"	"Alpha-helical polytopic"	"Phosphotransferase Glucose-Glucoside (Glc) Family"	"3qnq"
Major Intrinsic Protein (MIP)/FNT superfamily	"Transmembrane"	"Alpha-helical polytopic"	"Major intrinsic protein (MIP) family"	"3gd8"
Immunoglobulin superfamily	"Transmembrane"	"Alpha-helical bitopic"	"Netrin receptor family"	"3g5b"
APC (Amino acid-Polyamine-organoCation) superfamily	"Transmembrane"	"Alpha-helical polytopic"	"Betaine/carnitine/choline transporters"	"4doj"
Rhodopsin-like receptors and pumps	"Transmembrane"	"Alpha-helical polytopic"	"G-protein coupled receptors	family A"	"3odu"
Mitochondrial protein translocase	"Transmembrane"	"Alpha-helical bitopic"	"Tom20 family"	"3awr"
Transmembrane proteins with NAD(P)-binding Rossmann-fold domains	"Transmembrane"	"Alpha-helical bitopic"	"Flavin containing amine oxidoreductase"	"2rgh"
ABC transporters	"Transmembrane"	"Alpha-helical polytopic"	"Binding-protein-dependent transport system"	"3puz"
Rhodopsin-like receptors and pumps	"Transmembrane"	"Alpha-helical polytopic"	"G-protein coupled receptors	family A"	"3vga"
Rhodopsin-like receptors and pumps	"Transmembrane"	"Alpha-helical polytopic"	"Microbial and algal rhodopsins"	"3ug9"
Electron transport chain complex IV (cytochrome c oxidase)	"Transmembrane"	"Alpha-helical polytopic"	"Cytochrome c oxidases"	"1fft"
Dicarboxylate/amino acid:Cation Symporter (DAACS)	"Transmembrane"	"Alpha-helical polytopic"	"Proton glutamate symport protein"	"3v8g"
OprD/AlgE superfamily (n=18,S=22)	"Transmembrane"	"Beta-barrel transmembrane"	"Outer membrane porin (Opr)"	"3sy9"
Immunoglobulin superfamily	"Transmembrane"	"Alpha-helical bitopic"	"Myelin protein"	"3oai"
Lysozyme-like	"Transmembrane"	"Alpha-helical bitopic"	"Transglycosylase of penicillin-binding proteins (Glycosyltransferase family 51)"	"2oqo"
OprD/AlgE superfamily (n=18,S=22)	"Transmembrane"	"Beta-barrel transmembrane"	"Alginate export porin"	"4b61"
P-type ATPase (P-ATPase)	"Transmembrane"	"Alpha-helical polytopic"	"P-ATPase"	"2zxe"
Receptor-type kinases	"Transmembrane"	"Alpha-helical bitopic"	"Protein tyrosine kinases"	"2ks1"
APC (Amino acid-Polyamine-organoCation) superfamily	"Transmembrane"	"Alpha-helical polytopic"	"Solute:sodium symporter"	"2xq2"
Integrin	"Transmembrane"	"Alpha-helical bitopic"	"Integrin"	"2lje"
Transmembrane proteins with NAD(P)-binding Rossmann-fold domains	"Transmembrane"	"Alpha-helical bitopic"	"Flavin containing amine oxidoreductase"	"1o5w"
Mycobacterial Porin (MBP) (n=16,S=16)	"Transmembrane"	"Beta-barrel transmembrane"	"Mycobacterial Porin (MBP) (n=16	S=16)"	"1uun"
Pilin	"Transmembrane"	"Alpha-helical bitopic"	"Pilin"	"3sok"
OprD/AlgE superfamily (n=18,S=22)	"Transmembrane"	"Beta-barrel transmembrane"	"Outer membrane porin (Opr)"	"2y0l"
P-type ATPase (P-ATPase)	"Transmembrane"	"Alpha-helical polytopic"	"P-ATPase"	"3fpb"
Disulfide bond oxidoreductase-B (DsbB)	"Transmembrane"	"Alpha-helical polytopic"	"Disulfide bond oxidoreductase-B (DsbB)"	"2hi7"
Rhodopsin-like receptors and pumps	"Transmembrane"	"Alpha-helical polytopic"	"G-protein coupled receptors	family A"	"2z73"
ABC transporters	"Transmembrane"	"Alpha-helical polytopic"	"Multidrug resistance exporter (MDR)"	"3g5u"
APC (Amino acid-Polyamine-organoCation) superfamily	"Transmembrane"	"Alpha-helical polytopic"	"Betaine/carnitine/choline transporters"	"2wsw"
Photosynthetic reaction centers and photosystems	"Transmembrane"	"Alpha-helical polytopic"	"Photosystem II"	"3kzi"
Opacity porins (n=8,S=10)	"Transmembrane"	"Beta-barrel transmembrane"	"Opacity porins"	"2lhf"
Omp85-TpsB transporters	"Transmembrane"	"Beta-barrel transmembrane"	"OMP insertion (Bam complex) porin (n=16	S=22)"	"4c00"
Rhodopsin-like receptors and pumps	"Transmembrane"	"Alpha-helical polytopic"	"G-protein coupled receptors	family A"	"3cap"
ABC transporters	"Transmembrane"	"Alpha-helical polytopic"	"Mitochondrial peptide exporter family (ABCB)"	"4ayw"
General secretory pathway (Sec)	"Transmembrane"	"Alpha-helical polytopic"	"Protein translocase"	"2zjs"
Light-harvesting complexes	"Transmembrane"	"Alpha-helical polytopic"	"Light-harvesting complexes from bacteria"	"1lgh"
ABC transporters	"Transmembrane"	"Alpha-helical polytopic"	"FecCD transport family"	"1l7v"
Ligand-gated protein channels (n=22,S=24)	"Transmembrane"	"Beta-barrel transmembrane"	"Outer Membrane Receptor (OMR)"	"1ujw"
Aerolysin	"Transmembrane"	"Beta-barrel transmembrane"	"Aerolysin (n=14	S=14 or n=16	S=16)"	"2qk7"
Light-harvesting complexes	"Transmembrane"	"Alpha-helical polytopic"	"Light-harvesting complexes from bacteria"	"1xrd"
APC (Amino acid-Polyamine-organoCation) superfamily	"Transmembrane"	"Alpha-helical polytopic"	"Nucleobase-cation symporter 1"	"2x79"
Rhodopsin-like receptors and pumps	"Transmembrane"	"Alpha-helical polytopic"	"G-protein coupled receptors	family A"	"3pxo"
OprD/AlgE superfamily (n=18,S=22)	"Transmembrane"	"Beta-barrel transmembrane"	"Outer membrane porin (Opr)"	"3syb"
Transmembrane protein 141	"Transmembrane"	"Alpha-helical polytopic"	"Transmembrane protein 141"	"2lor"
APC (Amino acid-Polyamine-organoCation) superfamily	"Transmembrane"	"Alpha-helical polytopic"	"Neurotransmitter: sodium symporter"	"3tt3"
Proton or Sodium translocating F-type, V-type and A-type ATPases	"Transmembrane"	"Alpha-helical polytopic"	"V-type and F-type ATPases"	"1yce"
Putative sulfate transporter (CysZ)	"Transmembrane"	"Alpha-helical polytopic"	"Putative sulfate transporter (CysZ)"	"3tx3"
Magnesium ion transporter-E (MgtE)	"Transmembrane"	"Alpha-helical polytopic"	"Magnesium ion transporter-E (MgtE)"	"2yvx"
Integrin	"Transmembrane"	"Alpha-helical bitopic"	"Integrin"	"3ije"
Electron transport chain complex IV (cytochrome c oxidase)	"Transmembrane"	"Alpha-helical polytopic"	"Cytochrome c oxidases"	"3o0r"
Viral glycoprotein	"Transmembrane"	"Alpha-helical bitopic"	"Baculovirus gp64 envelope glycoprotein"	"3duz"
Transmembrane proteins with NAD(P)-binding Rossmann-fold domains	"Transmembrane"	"Alpha-helical bitopic"	"Flavin containing amine oxidoreductase"	"3nks"
General secretory pathway (Sec)	"Transmembrane"	"Alpha-helical polytopic"	"Protein translocase"	"1rhz"
Protein jagged	"Transmembrane"	"Alpha-helical bitopic"	"Protein jagged"	"2vj2"
Rhomboid protease	"Transmembrane"	"Alpha-helical polytopic"	"Rhomboid proteases"	"2nr9"
Transmembrane proteins with NAD(P)-binding Rossmann-fold domains	"Transmembrane"	"Alpha-helical bitopic"	"Tyrosine-dependent oxidoreductases"	"3g49"
Aerolysin	"Transmembrane"	"Beta-barrel transmembrane"	"Aerolysin (n=14	S=14 or n=16	S=16)"	"3b07"
Electron transport chain complex I (NADH dehydrogenase)	"Transmembrane"	"Alpha-helical polytopic"	"H+ or Na+ translocating NADH Dehydrogenas"	"3rko"
Autotransporter (AT) (n=12,S=14)	"Transmembrane"	"Beta-barrel transmembrane"	"Autotransporters of N-terminal passenger domain"	"3kvn"
OprD/AlgE superfamily (n=18,S=22)	"Transmembrane"	"Beta-barrel transmembrane"	"Outer membrane porin (Opr)"	"2y0h"
Pentameric ligand-gated ion channels	"Transmembrane"	"Alpha-helical polytopic"	"Ligand-gated ion channel of neurotransmitter receptors"	"3rhw"
Rhodopsin-like receptors and pumps	"Transmembrane"	"Alpha-helical polytopic"	"G-protein coupled receptors	family A"	"4djh"
Ligand-gated protein channels (n=22,S=24)	"Transmembrane"	"Beta-barrel transmembrane"	"Outer Membrane Receptor (OMR)"	"4aiq"
P-type ATPase (P-ATPase)	"Transmembrane"	"Alpha-helical polytopic"	"P-ATPase"	"2agv"
Tellurite-resistance/Dicarboxylate transporter	"Transmembrane"	"Alpha-helical polytopic"	"Tellurite-resistance/Dicarboxylate transporter"	"3m73"
Ion channel superfamily	"Transmembrane"	"Alpha-helical polytopic"	"Voltage-gated ion channels"	"3vou"
SNARE complex	"Transmembrane"	"Alpha-helical bitopic"	"Synatpobrevin"	"3kyq"
P-type ATPase (P-ATPase)	"Transmembrane"	"Alpha-helical polytopic"	"P-ATPase"	"2by4"
Receptor-type kinases	"Transmembrane"	"Alpha-helical bitopic"	"Protein tyrosine kinases"	"1m6b"
OmpA-OmpF porin family (n=8,S=10)	"Transmembrane"	"Beta-barrel transmembrane"	"OmpA family"	"2k0l"
Major Facilitator Superfamily (MFS)	"Transmembrane"	"Alpha-helical polytopic"	"LacY-like proton/sugar symporter"	"2v8n"
Electron transport chain complex II superfamily	"Transmembrane"	"Alpha-helical polytopic"	"Fumarate reductase/mitochondrial respiratory complex (II)"	"3vr8"
Immunoglobulin superfamily	"Transmembrane"	"Alpha-helical bitopic"	"T-cell immunoglobulin and mucin domain-containing (TIM) protein"	"1dqt"
Electron transport chain complex II superfamily	"Transmembrane"	"Alpha-helical polytopic"	"Succinate dehydrogenase/fumarate reductase"	"1nek"
Electron transport chain complex II superfamily	"Transmembrane"	"Alpha-helical polytopic"	"Succinate dehydrogenase/fumarate reductase"	"1kf6"
Sugar porins (n=18,S=22)	"Transmembrane"	"Beta-barrel transmembrane"	"Malptoporin-like proteins"	"1af6"
Dicarboxylate/amino acid:Cation Symporter (DAACS)	"Transmembrane"	"Alpha-helical polytopic"	"Proton glutamate symport protein"	"2nww"
Electron transport chain complex III (bc1 and b6f complexes)	"Transmembrane"	"Alpha-helical polytopic"	"Cytochrome bc1 and b6f complexes"	"2zt9"
