# Supplementary material for: A model for hydrophobic protrusions on peripheral membrane proteins
Source: PLoS Comput Biol. 2018 Jul 26;14(7):e1006325. doi: 10.1371/journal.pcbi.1006325 (PMC6080788; doi:10.1371/journal.pcbi.1006325)
Supplement: S3 Dataset — PDB IDs for the set and the OPM classification of these at the time of analysis. The PDB IDs also serve to identify entries in the OPM database. (CSV) [file pcbi.1006325.s004.csv]

superfamily	type	class	family	pdb
Lipocalins	Monotopic/peripheral	All beta monotopic/peripheral	Fatty acid binding protein-like (n=10)	1a18
C2 domain	Monotopic/peripheral	All beta monotopic/peripheral	C2 domain	1a25
Annexins	Monotopic/peripheral	All alpha monotopic/peripheral	Annexins	1a8a
Retroviral matrix protein	Monotopic/peripheral	All alpha monotopic/peripheral	Influenza virus matrix protein M1	1aa7
Secretory phospholipase A2	Monotopic/peripheral	All alpha monotopic/peripheral	Vertebrate secretory phospholipase A2	1ae7
Scorpion toxin-like knottin	Monotopic/peripheral	Alpha + Beta monotopic/peripheral	Long-chain scorpion toxins	1aho
PLC-like phosphodiesterases	Monotopic/peripheral	Alpha/Beta monotopic/peripheral	Bacterial PLC	1aod
Lipocalins	Monotopic/peripheral	All beta monotopic/peripheral	Retinol binding protein-like (n=8,S=12)	1aqb
CRAL/TRIO domain	Monotopic/peripheral	Alpha/Beta monotopic/peripheral	CRAL/TRIO domain	1aua
Thaumatin	Monotopic/peripheral	All beta monotopic/peripheral	Thaumatin	1aun
Alpha/beta-hydrolases	Monotopic/peripheral	Alpha/Beta monotopic/peripheral	Carboxylesterase/Thioesterase 1	1auo
PreATP-grasp domain	Monotopic/peripheral	Alpha/Beta monotopic/peripheral	Synapsin	1auv
Negative factor (Nef) protein	Monotopic/peripheral	Alpha + Beta monotopic/peripheral	Negative factor (Nef) protein	1avv
FAD-linked reductases	Monotopic/peripheral	Alpha + Beta monotopic/peripheral	GMC oxidoreductases	1b4v
Plant thionin	Monotopic/peripheral	Alpha + Beta monotopic/peripheral	Plant thionin	1bhp
PH domain-like	Monotopic/peripheral	All beta monotopic/peripheral	Pleckstrin-homology domain	1btn
Alpha/beta-hydrolases	Monotopic/peripheral	Alpha/Beta monotopic/peripheral	Pancreatic lipase	1bu8
Sterol carrier protein	Monotopic/peripheral	Alpha + Beta monotopic/peripheral	Sterol carrier protein	1c44
Transcriptional factor tubby	Monotopic/peripheral	Alpha + Beta monotopic/peripheral	Transcriptional factor tubby	1c8z
Phospholipase C/P1 nuclease	Monotopic/peripheral	All alpha monotopic/peripheral	Bacterial phospholipase C	1ca1
Snake toxin-like	Monotopic/peripheral	All beta monotopic/peripheral	Snake venom toxins	1cdt
FabD/lysophospholipase-like	Monotopic/peripheral	Alpha/Beta monotopic/peripheral	Lysophospholipase	1cjy
PGBD superfamily	Monotopic/peripheral	Alpha + Beta monotopic/peripheral	Putative peptidoglycan binding domain	1ck7
Alpha/beta-hydrolases	Monotopic/peripheral	Alpha/Beta monotopic/peripheral	Fungal lipases	1cle
Colicin pore forming domain	Monotopic/peripheral	All alpha monotopic/peripheral	Colicin pore forming domain	1col
NTF2-like	Monotopic/peripheral	Alpha + Beta monotopic/peripheral	Nuclear transport factor 2	1cqs
Alpha/beta-hydrolases	Monotopic/peripheral	Alpha/Beta monotopic/peripheral	Bacterial lipase	1cvl
Heme-dependent peroxidases	Monotopic/peripheral	All alpha monotopic/peripheral	Haem peroxidase	1cx2
Galactose-binding domain-like	Monotopic/peripheral	All beta monotopic/peripheral	Discoidin domain	1czs
FMN-linked oxidoreductases	Monotopic/peripheral	Alpha/Beta monotopic/peripheral	FMN-linked oxidoreductases	1d3h
Pectate lyase-like	Monotopic/peripheral	All beta monotopic/peripheral	Autotransporter pertactin domain	1dab
Multiheme cytochrome	Monotopic/peripheral	All alpha monotopic/peripheral	Class III cytochrome C	1duw
P-loop containing nucleoside triphosphate hydrolases	Monotopic/peripheral	Alpha/Beta monotopic/peripheral	Shikimate kinase	1e6c
HIGH-signature proteins, UspA, and PP-ATPase	Monotopic/peripheral	Alpha/Beta monotopic/peripheral	Electron transfer flavoprotein	1efp
Alpha/beta-hydrolases	Monotopic/peripheral	Alpha/Beta monotopic/peripheral	Thioesterases	1eh5
Bet v1-like	Monotopic/peripheral	Alpha + Beta monotopic/peripheral	STAR domain	1em2
Alpha/beta-hydrolases	Monotopic/peripheral	Alpha/Beta monotopic/peripheral	Mycobacterial antigens	1f0n
Tetratrico peptide repeat superfamily	Monotopic/peripheral	All alpha monotopic/peripheral	Tetratricopeptide repeat	1fch
Transglycosidases	Monotopic/peripheral	Alpha/Beta monotopic/peripheral	Hyaluronidase	1fcq
Cystine-knot cytokines	Monotopic/peripheral	All beta monotopic/peripheral	Gonadodropin/Follitropin	1fl7
Peptidase clan AA	Monotopic/peripheral	All beta monotopic/peripheral	Eukaryotic aspartyl protease	1fq5
P-loop containing nucleoside triphosphate hydrolases	Monotopic/peripheral	Alpha/Beta monotopic/peripheral	ADP ribosylation factor	1fzq
Outer surface protein C	Monotopic/peripheral	All alpha monotopic/peripheral	Outer surface protein C	1g5z
PH domain-like	Monotopic/peripheral	All beta monotopic/peripheral	Third domain of FERM	1gc6
Anemone pore-forming cytolysin	Monotopic/peripheral	All beta monotopic/peripheral	Anemone pore-forming cytolysin	1gwy
ENTH/VHS domain	Monotopic/peripheral	All alpha monotopic/peripheral	ENTH domain	1h0a
Ribonuclease-like	Monotopic/peripheral	Alpha + Beta monotopic/peripheral	Pancreatic ribonuclease family	1h1h
PX domain	Monotopic/peripheral	Alpha + Beta monotopic/peripheral	PX domain	1h6h
Spectrin repeat	Monotopic/peripheral	All alpha monotopic/peripheral	Spectrin repeat	1hci
ENTH/VHS domain	Monotopic/peripheral	All alpha monotopic/peripheral	Phosphoinositide-binding clathrin adaptor, N-terminal domain	1hfa
Transglycosidases	Monotopic/peripheral	Alpha/Beta monotopic/peripheral	Glycosyl hydrolase family 53	1hjq
Alpha/beta-hydrolases	Monotopic/peripheral	Alpha/Beta monotopic/peripheral	Gastric lipase	1hlg
High potential iron protein	Monotopic/peripheral	All beta monotopic/peripheral	High potential iron protein	1hpi
Chelatase	Monotopic/peripheral	Alpha/Beta monotopic/peripheral	Ferrochelatase	1hrk
delta-Endotoxin	Monotopic/peripheral	All alpha monotopic/peripheral	delta-Endotoxin	1i5p
Death Domain superfamily	Monotopic/peripheral	All alpha monotopic/peripheral	Death domain	1ik7
Cloacin translocation domain	Monotopic/peripheral	All beta monotopic/peripheral	Cloacin translocation domain	1jch
Protein prenyltransferase	Monotopic/peripheral	All alpha monotopic/peripheral	Protein prenyltransferase	1jcr
Alpha/beta-hydrolases	Monotopic/peripheral	Alpha/Beta monotopic/peripheral	Platelet-activating factor acetylhydrolase family	1jfr
Alpha/beta-hydrolases	Monotopic/peripheral	Alpha/Beta monotopic/peripheral	Carboxylesterase	1jji
Bet v1-like	Monotopic/peripheral	Alpha + Beta monotopic/peripheral	Phosphatidylinositol transfer protein (PITP)	1kcm
Secretory phospholipase A2	Monotopic/peripheral	All alpha monotopic/peripheral	Prokaryotic and fungi phospholipase A2	1kp4
Immunoglobulin-like superfamily (E set)	Monotopic/peripheral	All beta monotopic/peripheral	ML domain	1ktj
Cytochrome c	Monotopic/peripheral	All alpha monotopic/peripheral	Monodomain cytochrome c	1kv9
Beta propellers	Monotopic/peripheral	All beta monotopic/peripheral	Lactonase, 7-bladed beta-propeller	1l0q
Insect antifreeze protein	Monotopic/peripheral	All beta monotopic/peripheral	Insect antifreeze protein	1l0s
Peptidase clan PA	Monotopic/peripheral	All beta monotopic/peripheral	Prokaryotic proteases	1lcy
Vesiculovirus matrix protein	Monotopic/peripheral	Alpha + Beta monotopic/peripheral	Vesiculovirus matrix protein	1lg7
GLA-domain	Monotopic/peripheral	All alpha monotopic/peripheral	GLA-domain	1lqv
Apolipoprotein of LDL particles	Monotopic/peripheral	Alpha + Beta monotopic/peripheral	Vitellogenin	1lsh
Peptidase clan CA	Monotopic/peripheral	Alpha + Beta monotopic/peripheral	Papain family cysteine protease	1m6d
Gamma-Crystallin-like superfamily	Monotopic/peripheral	All beta monotopic/peripheral	Beta/Gamma crystallin	1m8u
Beta-trefoil superfamily	Monotopic/peripheral	All beta monotopic/peripheral	Interleukin-1/18	1md6
ENTH/VHS domain	Monotopic/peripheral	All alpha monotopic/peripheral	VHS domain	1mhq
Streptavidin-like	Monotopic/peripheral	All beta monotopic/peripheral	Avidin family	1mm9
Retroviral matrix protein	Monotopic/peripheral	All alpha monotopic/peripheral	MMLV matrix protein p15	1mn8
Amidase signature (AS) enzymes	Monotopic/peripheral	Alpha/Beta monotopic/peripheral	Amidase signature (AS) enzymes	1mt5
Adsorption protein p2	Monotopic/peripheral	All beta monotopic/peripheral	Adsorption protein p2	1n7v
CoA-dependent acyltransferases	Monotopic/peripheral	Alpha/Beta monotopic/peripheral	Choline/carnitine O-acyltransferases	1ndb
P-loop containing nucleoside triphosphate hydrolases	Monotopic/peripheral	Alpha/Beta monotopic/peripheral	Cobalamin synthesis protein cobW	1nij
UDP-Glycosyltransferase/glycogen phosphorylase	Monotopic/peripheral	Alpha/Beta monotopic/peripheral	Glycosyltransferase family 28	1nlm
Cytochrome c	Monotopic/peripheral	All alpha monotopic/peripheral	Monodomain cytochrome c	1nml
PTS system sorbose subfamily IIB component	Monotopic/peripheral	Alpha/Beta monotopic/peripheral	PTS system sorbose subfamily IIB component	1nrz
PH domain-like	Monotopic/peripheral	All beta monotopic/peripheral	Phosphotyrosine-binding domain	1nu2
Superoxide dismutase	Monotopic/peripheral	All beta monotopic/peripheral	Copper/zinc superoxide dismutase	1oal
Common phosphate binding-site TIM barrel superfamily	Monotopic/peripheral	Alpha/Beta monotopic/peripheral	DAHP synthetase I family	1of8
Immunoglobulin-like superfamily (E set)	Monotopic/peripheral	All beta monotopic/peripheral	Gamma-adaptin C-terminal appendage domain-like	1om9
GlnB-like superfamily	Monotopic/peripheral	Alpha + Beta monotopic/peripheral	CutA1 divalent ion tolerance protein	1osc
Alpha/beta-hydrolases	Monotopic/peripheral	Alpha/Beta monotopic/peripheral	Cutinase-like	1oxm
MurD-like peptide ligases	Monotopic/peripheral	Alpha/Beta monotopic/peripheral	Mur ligase	1p31
Pectate lyase-like	Monotopic/peripheral	All beta monotopic/peripheral	Pectate lyase	1pe9
Cholesterol-dependent cytolysin	Monotopic/peripheral	All beta monotopic/peripheral	Thiol-activated cytolysin	1pfo
TRAP-like	Monotopic/peripheral	All beta monotopic/peripheral	Mitochondrial biogenesis AIM24	1pg6
UDP-Glycosyltransferase/glycogen phosphorylase	Monotopic/peripheral	Alpha/Beta monotopic/peripheral	Glycosyltransferase family 28	1pn3
Secretory phospholipase A2	Monotopic/peripheral	All alpha monotopic/peripheral	Insect secretory phospholipase A2	1poc
UDP-Glycosyltransferase/glycogen phosphorylase	Monotopic/peripheral	Alpha/Beta monotopic/peripheral	Glycosyltransferase family 9	1psw
Immunoglobulin-like superfamily (E set)	Monotopic/peripheral	All beta monotopic/peripheral	Ganglioside GM2 activator	1pub
CoA-dependent acyltransferases	Monotopic/peripheral	Alpha/Beta monotopic/peripheral	Condensation domain	1q9j
Immunoglobulin-like superfamily (E set)	Monotopic/peripheral	All beta monotopic/peripheral	RHO protein GDP dissociation inhibitor	1qvy
NAD(P)-linked oxidoreductase	Monotopic/peripheral	Alpha/Beta monotopic/peripheral	Aldo/keto reductase family	1qwk
Hydrophobin	Monotopic/peripheral	All beta monotopic/peripheral	Hydrophobin	1r2m
Cysteine-rich secretory protein (CRISP) family	Monotopic/peripheral	Alpha + Beta monotopic/peripheral	Cysteine-rich secretory protein family	1rc9
Haloacid dehalogenase-like hydrolase superfamily	Monotopic/peripheral	Alpha/Beta monotopic/peripheral	Haloacid dehalogenase-like hydrolase	1rdf
Resistin	Monotopic/peripheral	Alpha + Beta monotopic/peripheral	Resistin	1rfx
Thioredoxin-like	Monotopic/peripheral	Alpha/Beta monotopic/peripheral	Intracellular chloride channel (CLIC)	1rk4
HD/PDEase superfamily	Monotopic/peripheral	All alpha monotopic/peripheral	3'5'-cyclic nucleotide phosphodiesterase	1rkp
Six-hairpin glycosidase superfamily	Monotopic/peripheral	All alpha monotopic/peripheral	Isoprenyl diphosphate synthases	1rqj
Lipoxygenase	Monotopic/peripheral	All alpha monotopic/peripheral	Lipoxygenases	1rrh
Flavoprotein	Monotopic/peripheral	Alpha/Beta monotopic/peripheral	NADPH-dependent FMN reductase	1rtt
Cholesterol-dependent cytolysin	Monotopic/peripheral	All beta monotopic/peripheral	Thiol-activated cytolysin	1s3r
DAP epimerase superfamily	Monotopic/peripheral	Alpha + Beta monotopic/peripheral	Phenazine biosynthesis-like protein	1s7j
N-acetylmuramoyl-L-alanine amidase	Monotopic/peripheral	Alpha + Beta monotopic/peripheral	N-acetylmuramoyl-L-alanine amidase	1sk4
Beta-trefoil superfamily	Monotopic/peripheral	All beta monotopic/peripheral	Cytolethal distending toxin A/C family	1sr4
Arrestin-like	Monotopic/peripheral	All beta monotopic/peripheral	Arrestin	1suj
PhoU-like superfamily	Monotopic/peripheral	All alpha monotopic/peripheral	PhoU domain	1sum
Glycolipid transfer protein	Monotopic/peripheral	All alpha monotopic/peripheral	Glycolipid transfer protein	1swx
Alpha-helical (HDL) apolipoproteins	Monotopic/peripheral	All alpha monotopic/peripheral	Perilipin	1szi
Common phosphate binding-site TIM barrel superfamily	Monotopic/peripheral	Alpha/Beta monotopic/peripheral	Pterin binding enzyme	1tx2
Thioredoxin-like	Monotopic/peripheral	Alpha/Beta monotopic/peripheral	DSBA-like thioredoxin domain	1u3a
Lipoxygenase	Monotopic/peripheral	All alpha monotopic/peripheral	Lipoxygenases	1u5u
Isocitrate/Isopropylmalate dehydrogenase-like superfamily	Monotopic/peripheral	Alpha/Beta monotopic/peripheral	Fatty acid synthesis protein	1u7n
Molybdenum cofactor biosynthesis protein MoeA	Monotopic/peripheral	All beta monotopic/peripheral	Molybdenum cofactor biosynthesis protein MoeA	1uz5
FAD/NAD(P)-binding domain	Monotopic/peripheral	Alpha/Beta monotopic/peripheral	FAD dependent oxidoreductase	1ve9
Peptidase clan MH/MC/MF	Monotopic/peripheral	Alpha/Beta monotopic/peripheral	M42 glutamyl aminopeptidase	1vho
Vitelline membrane outer protein-I	Monotopic/peripheral	All beta monotopic/peripheral	Vitelline membrane outer protein-I	1vmo
Acylphosphatase	Monotopic/peripheral	Alpha + Beta monotopic/peripheral	Acylphosphatase	1w2i
Annexins	Monotopic/peripheral	All alpha monotopic/peripheral	Annexins	1w3w
Peptidase clan CA	Monotopic/peripheral	Alpha + Beta monotopic/peripheral	N-acetyltransferase	1w5r
Six-hairpin glycosidase superfamily	Monotopic/peripheral	All alpha monotopic/peripheral	Terpene synthases	1w6k
Streptavidin-like	Monotopic/peripheral	All beta monotopic/peripheral	Polyisoprenoid-binding protein	1wub
Transglycosidases	Monotopic/peripheral	Alpha/Beta monotopic/peripheral	Alpha amylase	1wza
Galactose-binding domain	Monotopic/peripheral	All beta monotopic/peripheral	N-terminal domain of cellulase	1wzx
P-loop containing nucleoside triphosphate hydrolases	Monotopic/peripheral	Alpha/Beta monotopic/peripheral	ADP ribosylation factor	1z6y
OSBP-related proteins	Monotopic/peripheral	Alpha + Beta monotopic/peripheral	OSBP-related proteins	1zi7
Phosphotyrosine protein phosphatases II	Monotopic/peripheral	Alpha/Beta monotopic/peripheral	Myotubularin-like phosphatases	1zvr
DNase I-like	Monotopic/peripheral	Alpha + Beta monotopic/peripheral	Neutral sphingomyelinases	1zwx
Peptidase clan AA	Monotopic/peripheral	All beta monotopic/peripheral	Retroviral aspartyl protease	2b7z
Retinal pigment epithelial membrane protein	Monotopic/peripheral	All beta monotopic/peripheral	Retinal pigment epithelial membrane protein	2biw
NTF2-like	Monotopic/peripheral	Alpha + Beta monotopic/peripheral	Epoxide Hydrolase	2bng
Allene oxide cyclase	Monotopic/peripheral	All beta monotopic/peripheral	Allene oxide cyclase	2brj
Nucleotide-diphospho-sugar transferases	Monotopic/peripheral	Alpha/Beta monotopic/peripheral	Glycosylating toxin	2bvl
Lipoprotein localization factors	Monotopic/peripheral	All beta monotopic/peripheral	Lipoproteins of Mycobacteria	2byo
Putative undecaprenyl diphosphate synthase	Monotopic/peripheral	Alpha/Beta monotopic/peripheral	Putative undecaprenyl diphosphate synthase	2d2r
Globin-like	Monotopic/peripheral	All alpha monotopic/peripheral	Bacterial globin	2gkn
Lipoxygenase	Monotopic/peripheral	All alpha monotopic/peripheral	Lipoxygenases	2p0m
Bet v1-like	Monotopic/peripheral	Alpha + Beta monotopic/peripheral	Pathogenesis-related protein Bet v I family	2qim
Thioredoxin-like	Monotopic/peripheral	Alpha/Beta monotopic/peripheral	Glutathione peroxidase	2vup
Vesiculovirus matrix protein	Monotopic/peripheral	Alpha + Beta monotopic/peripheral	Vesiculovirus matrix protein	2w2r
Protein kinase superfamily	Monotopic/peripheral	Alpha + Beta monotopic/peripheral	Protein kinase domain	2w4j
Alpha/beta-hydrolases	Monotopic/peripheral	Alpha/Beta monotopic/peripheral	Hydroxynitrile lyase-like	2wfm
Fibrinogen	Monotopic/peripheral	Alpha + Beta monotopic/peripheral	Fibrinogen beta and gamma chains	2wnp
N-acetyltransferase like	Monotopic/peripheral	Alpha + Beta monotopic/peripheral	Acetyltransferase (GNAT) family	2x7b
Carbohydrate binding domain superfamily	Monotopic/peripheral	All beta monotopic/peripheral	Cellulose binding domain	2xbt
FYVE/PHD zinc finger	Monotopic/peripheral	All beta monotopic/peripheral	FYVE, a phosphatidylinositol-3-phosphate binding domain	2yw8
CRAL/TRIO domain	Monotopic/peripheral	Alpha/Beta monotopic/peripheral	CRAL/TRIO domain	3b7n
Acid phosphatase/Vanadium-dependent haloperoxidase	Monotopic/peripheral	Alpha + Beta monotopic/peripheral	PAP2 superfamily	3bb0
Alpha/beta-hydrolases	Monotopic/peripheral	Alpha/Beta monotopic/peripheral	Acetylcholinesterase-like	3biw
Galactose-binding domain-like	Monotopic/peripheral	All beta monotopic/peripheral	Discoidin domain	3bn6
Heme NO and oxygen binding like	Monotopic/peripheral	Alpha + Beta monotopic/peripheral	Heme NO binding	3eee
Alpha/beta-hydrolases	Monotopic/peripheral	Alpha/Beta monotopic/peripheral	Fungal lipases	3g7n
Transglycosidases	Monotopic/peripheral	Alpha/Beta monotopic/peripheral	Family 1 of glycosyl hydrolase	3gnr
Streptavidin-like	Monotopic/peripheral	All beta monotopic/peripheral	Polyisoprenoid-binding protein	3hpe
DNase I-like	Monotopic/peripheral	Alpha + Beta monotopic/peripheral	Neutral sphingomyelinases	3i48
CheY-like	Monotopic/peripheral	Alpha/Beta monotopic/peripheral	CheY-like	3i9v
Beta propellers	Monotopic/peripheral	All beta monotopic/peripheral	Kelch motif	3ii7
Negative factor (Nef) protein	Monotopic/peripheral	Alpha + Beta monotopic/peripheral	Negative factor (Nef) protein	3ik5
Haloacid dehalogenase-like hydrolase superfamily	Monotopic/peripheral	Alpha/Beta monotopic/peripheral	Haloacid dehalogenase-like hydrolase	3mpo
Dihydrofolate reductase-like	Monotopic/peripheral	Alpha/Beta monotopic/peripheral	Dihydrofolate reductase	3nzb
Superantigen toxins	Monotopic/peripheral	Alpha + Beta monotopic/peripheral	Staphylococcal/Streptococcal toxin	3r2t
UDP-Glycosyltransferase/glycogen phosphorylase	Monotopic/peripheral	Alpha/Beta monotopic/peripheral	Glycosyltransferase family 28	3s2u
