# Supplementary material for: A model for hydrophobic protrusions on peripheral membrane proteins
Source: PLoS Comput Biol. 2018 Jul 26;14(7):e1006325. doi: 10.1371/journal.pcbi.1006325 (PMC6080788; doi:10.1371/journal.pcbi.1006325)
Supplement: S4 Dataset — PDB IDs for the set. (CSV) [file pcbi.1006325.s005.csv]

PDBID
1r30
3ix6
1qv9
1b78
2oez
1xs0
1v6t
1knz
1gw6
1ejj
2nrq
2axo
1xpj
1u1z
2gqr
1aw5
1e2a
1c02
1el6
2dg2
1ezw
1dch
2nx2
2i6h
1bja
1t90
1a0g
2hqv
1b0x
3hp4
1fbn
1ybt
1zdr
1tjn
1k6d
1pcf
1rqb
1aog
1ab8
1oi2
2dxl
1a8h
2qqo
1yw0
2nyd
1j3p
1bgf
1kon
1bt1
3ub0
2a6p
1pd3
2d1e
1dve
3q73
1xy7
1wye
1afv
1idp
1hq6
2p3p
1s7z
1p9q
2ahn
1pdn
2pyt
3b0g
1ex1
1ey2
1ve0
2i5e
2oo2
4akm
1o59
2es9
2d00
1b0n
2ijr
2qfb
1o22
2o3i
1eyr
1tul
1914
1h7z
1h80
1n67
1ru3
1im4
1szq
1coz
1u5t
1few
1yjg
1h3d
4gkf
1ybx
1k87
1zxx
1am7
1jzt
1cqm
2a6r
1s4k
1glv
1d2i
1ws6
1t57
3auf
1twu
2pma
1azz
1bh5
1gef
1cdz
1cf7
2hf1
1ad6
1y7w
2ga9
1jb3
2b1m
2b1y
1xou
1jnx
1bo5
1d5r
1y2q
2g9i
1xw3
1b2p
2ch9
1bk7
1lxy
2o5h
1jr2
4b0e
1bkj
1af5
1a3a
2pb9
1zps
1a5t
1irq
1af7
2o2k
3a64
2a2l
1hjz
1f37
2nr5
2p12
2drh
1es6
1ak5
1b4b
1x9z
1gxm
3nm8
1a9n
1m3u
2o3a
1d2o
2pw9
2pof
1oyg
2ess
1dqs
2e11
2p97
1fiu
1x99
1a26
1vi5
2ao2
1yga
1iq6
1lrz
1m65
1px5
1roc
2iqi
2i6g
1c4x
1jg5
1vh4
1j2f
1j2e
2ns9
1ag9
1wpb
1tv7
1c5k
2woc
3dgp
1c3g
4b6m
2dt4
1yln
2gp3
2owp
2b1e
1dgj
1ni5
1xl3
1cx8
1eq6
1qmh
2pa2
1ajk
1a2v
2cwz
1j79
1kp9
1j2t
1tje
1fy2
1lql
1hd5
2odf
1al2
1t3w
1o6a
1h6w
2aze
2iaz
1q0s
2p0t
1tig
1i9y
1v77
1v0e
1j1t
1rr7
1rqp
1a76
3re2
1ee1
1iwm
2z15
2od4
1rki
1tm0
1q7s
1aro
2g2n
2inr
1bq3
1d0n
1s5a
1aaz
2g38
1fgs
2wzk
3tig
1t5o
1ixk
1itw
2eey
1suw
1cjd
1t5j
1lrv
1jwq
2b0c
1dm9
1s7h
1wd6
1tuh
1idj
2fuk
1z5l
1d0s
1a1x
1x6m
1gkp
1m4z
2ea9
1t9z
1v8h
1fsj
1ve6
1zzi
1tcu
3dnf
1agm
1e9i
1oy5
3cwc
1fui
1dnp
1c2t
1a2t
1qmy
2pro
3hfi
1yg9
1hru
2f4l
1a3c
2wmg
2jg6
1cbk
2dst
1zee
1uww
2imh
4gen
2odm
1yiz
1e7z
1a6f
1gt8
3iwp
2f1h
1b6r
2gom
1t6a
1omx
1sy7
2ewr
2yvw
1aol
1cpo
3vna
1d6s
2vsn
2guj
1cvi
1jmv
1ayo
1a8i
2quo
1cd5
1vk6
1jfa
1c4k
1cm5
2cay
2hwj
4i5q
1xip
1ab5
2wny
2acv
1y6z
1uly
3g1b
1vkd
1u4c
4gjh
1vrm
3d7q
1a7a
1ln0
1r7j
1xv2
2p90
1ox7
1c3q
1zmb
2dbu
1fn9
1ytm
1j22
1g57
1d5f
3d9y
3le1
2g9f
1pmi
1ci4
1wd8
1jql
2csg
3aa0
1zlp
1qd1
1khr
2dp3
2fqm
1c1k
1a43
1b9c
1b66
1b65
2atf
1vr8
1m33
2bm8
1vk9
1j5u
1byr
3lhr
1dvk
1jk4
1mzg
1pre
1p5h
1fnn
1j6o
1kr7
1ml8
1a7g
4n6e
1x8d
1c3k
1ztb
1mh9
4ee6
1boo
1vub
1e5k
1ho5
1pc6
1z21
1zrl
1zjc
1jmk
2c83
1gv9
1lnz
1cx4
1zn6
1hc1
2ht5
1dd5
1rl6
1kjn
2wk1
1jr8
1vkp
2oy9
1bh8
3who
1a69
2hzb
1bf3
1gme
1x2i
2sic
2r5x
1kpt
1jos
1fp4
2aus
1qwy
1vd5
2py6
1dk7
3fke
1umh
1vm0
3hbg
1y8a
1i4s
1iuh
1vkw
3h5q
1wbb
1ctf
1b3u
2d4u
1ogc
1kyh
1ryl
1hv6
1uru
1k28
1m2o
1j27
1dci
1vpr
1b9l
2gzx
2es7
1buh
1bnl
2j6b
1wol
1jv1
1hl8
2ha9
1tjt
1n1c
1jo0
1x1o
1rlh
1hd8
1eqq
1y1e
1ogm
2cul
2w9j
1i27
1ukf
2ehg
1rfy
1h31
1bcm
2cy7
2h4o
1sur
1ahs
117e
1a0c
1bg0
2wbm
1kwi
1ilv
1c8u
1im3
1gu9
1j8d
2qyz
3f31
1i3p
1ycy
1na6
2wcu
2iaf
1j7g
1l8w
1i1g
4h69
1o9g
1xzz
3ip4
2pbe
1cqq
1mgp
1dbu
1opm
1kuu
1e8c
1xto
2xgv
1ihn
2j2m
1qw2
1xma
1zhv
3db7
1bc7
2fhx
1f5m
1iuq
1bhe
1twd
1gqp
1mby
1rku
1ear
2dpw
3dxo
2g7o
2boq
3p53
1nrk
1ux6
1nvj
2cmg
1iuj
2b8m
1aoi
1mky
1cy0
1oyp
1gxp
1ztp
1dov
1y7p
1u24
1sz9
1ud0
1q8c
1ezr
1b4s
1b4u
1r0u
1eni
1lml
1n81
1ko6
153l
1y71
1aor
1st0
2vt1
1in0
2o1q
1ddz
3pdf
2bde
2eby
1e6v
1b1u
1w9c
2guk
1a7x
3s40
1iq4
1j5q
2vvr
1acc
2gia
2f06
2i6q
1rj1
1y12
4tlg
2a9s
1dbt
1f1h
3ecf
2nox
1gtt
1agx
1s80
1zx3
1x6i
1akz
1q7f
2gc4
1gwk
3jv1
1zxt
2i15
3a9r
1cqi
2ehz
1c39
2od0
1qh3
3es6
3pqs
1dfc
1ow1
1kqr
2vyo
3lzl
1hz4
1com
1tfk
1zb6
1bvw
1ju3
1kke
1mr5
1sjw
4hwx
2e69
1ef1
1b6b
2oeb
2pbz
1ia9
3bzw
1xer
1abr
3ups
1s7m
1wmi
1azo
1ix2
1grw
1w60
1cvr
1aew
1mkf
2nxf
1xsq
1duc
2ao9
1mla
1wz3
1jal
1zru
2a6t
2fpn
1bhj
1ag1
2biv
1l7j
1fjj
1lkt
1vie
2pd2
1xm9
1ppr
1k4n
2b61
1aq6
1bl0
1f7l
2ipq
1ax4
4akr
2if6
1nkv
1j1l
1ouo
1gqi
1bgl
2c03
2gu3
1qr0
2ejq
1wyt
1z72
2od5
1fw9
2ogf
1v5f
1t6c
3eb7
3ect
3hrd
1aj5
2cu2
2dby
1shz
1hx3
1uoc
2hj1
2c3z
1no1
1q74
1cja
1nc5
1xcr
2ywx
2yww
2nyh
1pkp
1o65
1bi5
1i4w
1yns
1brl
1zpw
1jya
1avp
1a3w
2iy2
1dqg
1yzh
1z9f
1aer
2ar0
1f2v
2a8k
2igs
2ohw
1dmg
1sqs
1vah
1a4e
2a10
1s2x
1vz6
1dvo
1a73
1x9y
1b0p
2qmm
2aam
1a16
1wj9
1tjl
2dcl
1s7y
1eje
1c9s
1esc
1fzr
1c7k
1sdo
2obv
1vjg
1m0t
1j3w
1q8b
1nv8
2ed6
1zke
1aa2
1uch
1qzt
1t70
4xfm
4doi
1x3k
1aop
1s68
1ou8
2dul
2bjo
3ayx
1cma
4m4d
4g6u
1xe7
1fou
2fa1
1ri1
1qo0
3szy
1whz
2vz4
2a8e
1j7i
2ceo
1y0e
1l1l
2q22
1gny
1d8c
1z2c
1ea0
1q67
1g61
1ogp
3mgz
1r3d
1xwr
1a47
4jlx
1whi
1gqg
2oc5
3q20
2qsg
1r8g
1z1l
3cgh
1rz4
2f1f
1ng6
1suu
1gup
2g5g
1at0
1cg2
1szh
2cn2
1vpq
1t0b
1ww9
1o5h
1rcu
2pif
1a5k
4hdk
4co9
1a7j
1c5e
1apy
1ib2
1diz
1rhy
2fe8
1huf
1jmm
1a2k
2fgg
1cwv
2oyz
1m1h
3czb
1eyu
1an7
1ww1
1ydl
1wtd
1ven
1oq1
2ckd
2vp8
1cn3
2hq4
2i1s
1ail
3vi3
1rif
1sfx
1kit
1e5t
3d4u
1gmm
2d80
1nze
1j83
1ahq
2a0j
2g62
1bnk
1gx1
3nx6
1p9h
2o3f
2eid
1dfx
1v1h
1rzu
1tp6
1a3k
1u9d
1a7d
1wu9
1bmq
1d4a
2bdu
1bk5
1q0d
1dce
1uxo
1umg
3qua
1nog
2in5
1aq3
1ie0
1x9r
1bxe
1ydx
1ltl
1pw5
1tbx
1zfn
2au5
1ckq
1d4o
2bbe
2be3
1cby
2nwi
1a8y
2w9r
1a8r
1fc3
2gpi
1s4n
1t3g
2gts
1l3a
1b79
1mw5
2gth
1ca7
1rzn
1mzb
1zl0
1k4z
1wrm
1sa3
1dio
1ame
1g9r
1yll
2g6t
1jid
1a4s
2z06
1o4u
4k2u
1fsz
1f75
2fic
1pem
1w94
1zp6
1a4y
1ut4
1iwl
1ee8
1wmm
2i8d
1wn2
1f1z
1i74
1b1b
1vbj
2yvy
2xga
1a7v
2g3k
1g9u
1ku3
1pv5
1if1
1wv8
2rh3
2bas
1ak2
1a12
1lva
1cm2
2vrz
3ory
1gyd
1ak0
1cfr
2epg
13pk
1jlx
2db7
3ahu
3m7v
1uj8
1wra
1vdd
1atl
1mwr
2hq6
1bpb
1au1
2v7b
2qsb
1cem
1jop
1hcr
1nbw
1rp0
1a39
1a6q
2btd
2pei
1p65
1dg3
1r44
1nw3
1aw8
2bjf
1of3
1aiq
2cv6
1cau
2ef4
1u9p
1c25
2ii7
2hng
2q0i
1a2z
1j1v
1clw
2p9m
1fo8
1xak
1at3
1bwz
1skv
2p9r
1yke
2nn4
1qgo
1h3i
1vgp
1ydg
1b44
1dus
2a1v
1d0k
1gxy
2eo4
2d74
2cun
2yy8
2q6i
1n8n
2hv2
4dsd
1wls
1t06
1r6y
1a4i
1tyo
3n1h
1d7a
1ac5
2oyn
2npo
4p6z
2nvp
1nig
1edh
1dyo
2a7r
1tg7
1aj6
1bs4
1bml
1r7l
2irp
1iu3
2j3v
1lt7
1dzr
2ond
2o6c
1yis
1jtd
2hiy
1s12
2gic
2btw
1c8d
1izm
3e9t
1dto
2aj2
1pgs
1qyi
2iwm
1ay0
1wn9
2vmg
1y08
1dj0
1xa9
1a8l
1fse
1fr3
2v3j
4p1m
1kaf
1nt0
1y0n
2d04
2av5
2zfz
1r0d
1ddg
1dc1
1jc4
1jqp
1ihm
1udz
1aam
1wy6
2yzs
1a7t
2eyq
1xhb
1h99
1vr3
1zbt
1u1h
1g2i
1pv1
2ib0
1yvp
4a2v
3lof
2oo3
2cb0
1aqt
1jeo
1jy1
1e3m
2ns0
2nvv
1bdf
1nw1
1xre
3lq5
1b1c
1hus
1s29
1din
2iho
1wxf
1hu3
1i9g
2az0
1eb6
1n0e
1p32
2o35
3gse
1itq
4qbl
2f7y
2egu
2fiy
2f9h
3m6c
2fiq
2d27
1ww4
1ws0
1sf8
2aag
2oku
1qex
1uuj
4eag
1dt4
2atz
1a28
1vbv
1a68
1wsp
2az4
2qgn
2nqw
2obb
2bzu
1p90
1m7j
2zsk
1cns
1di6
1nxu
2bgh
1ast
1d8w
2qw6
1d2t
2cme
2p61
2aex
1grq
1a05
1b09
1gak
2afm
1oi0
1ho8
1x0p
1bxy
2dbs
1jb1
2hly
1js3
4aez
1rv1
2hqt
2c9a
1tx9
1f6d
1bk0
1s7i
2f9c
2j4j
1w4r
1kp6
1c9u
1c3d
1r4v
1dqu
1p9e
1a3s
2c3f
2v7f
1x0g
2p0s
2p3y
2pww
1jov
1vaj
2eb0
2bxc
1yoz
1ao6
2fiu
2dpk
1eyp
3kxd
1axc
1otv
2pkp
1amu
1x8m
2io7
2gnx
1oee
1oz9
2d36
1mt1
1ad2
1gqe
1ryb
1fj1
2gbo
2dy0
1z1a
1l1d
1yqe
1ai4
1erz
1ysp
2ioj
1j6r
1afr
2yx5
1ilw
1hkq
1l9v
1srq
2odn
2bv2
1oap
2efv
1ufi
1gd8
2fzt
1ylk
1q7h
1jmt
1deo
1ab4
1vqs
1o4t
3qsv
1y0k
1bm9
1aue
2w7q
1b2m
2gmq
1em8
1cr5
1xzp
2ab5
1yx1
3c8o
1q1l
3r23
2boi
1y6i
1d3y
3bob
12ca
2p8t
1ign
1q0r
1ytl
3cj1
1b8z
3b6n
2imr
2ef0
2j97
1tzp
1a32
1c8b
1hw7
2peb
1grj
1gz0
1khh
1by2
1ru4
1a53
1k12
2cx5
1af0
1ztd
3sng
1b04
1fxo
4nft
1tza
2erb
1i72
1yzy
1aqu
2gmy
2g3w
2gkp
1adu
2fsj
1efz
1h7c
1woz
1b7b
1kwg
1j1j
2h5n
2wmf
1ici
1avq
1r1d
1wng
1j3l
3icx
1h2k
1vr4
1tif
2dbo
3dlu
2ejb
3iqc
3luu
2iii
1b6q
2ckw
2ia1
1xtp
1u6d
1tk1
2omd
3gmv
1t6s
1a1s
1azw
2gsv
1ro7
1xhf
1j3m
2wzl
1qz4
2ayu
1wdz
2osd
2obp
1oqv
1nxh
1rv9
2i2l
1r75
1m6y
1buo
3axj
2csb
1otg
1wky
3brg
1ifr
1eut
2pih
1fxx
2cs7
1oyz
1jmw
2gxf
2iay
1ecm
1a8e
1ri6
2icg
3rn2
1ega
1gz5
2fl7
1w5d
2bjq
1blu
2gzr
1mhd
1a0i
1j2g
1zsw
2b0l
2ifx
1i8t
2p06
1im8
1jbg
1wu5
2gx9
1n7z
1q5z
1yle
1vbl
1dkr
3t30
1ekr
1obr
1olt
2jeu
1a6i
1h3l
1s2n
1bg8
1x1v
4oun
1r5p
1iub
1u14
1sxv
1orj
1ep1
1bvn
1zvd
1miv
1a7w
2fi0
1wlg
1imj
1we5
2o55
1vyi
1tb3
3mr1
2o14
3nxl
1fyv
1bm8
1vcl
1t98
1jfx
1ny1
1j6p
1wrv
4oj7
2idb
1l9g
1reg
1k6k
1nkg
1s21
1u9l
1wv2
1vi7
1ixc
1pp7
1qlw
1zd7
1i82
4uz2
2h9u
1dd9
2i9w
1kzq
2cw9
1epu
1z0m
2f42
2vpi
1l3p
1n05
1kxr
2fb5
1k6w
3hu1
1cc1
1wzu
1ik6
2f4i
1m6e
1yrg
1bkc
1vmg
1mg7
3duk
1ho1
1o4w
1msk
1fp3
2c1q
1b57
2czh
2ccv
1uf3
2b5m
3us6
1cfz
2nrk
1ir6
1sf9
1ugi
3odo
1zbp
2odk
1nb8
1yoe
2efk
1oyw
2apl
2dt8
2ebj
1j5x
1n4k
1ks2
2op8
1jof
3pmr
1wdj
1aui
1gxj
1eo6
2cnx
2imj
1omh
2arh
1k75
1ux4
1cdw
1gl4
1zi0
1qtw
1kyq
2a5z
1xk5
1w9h
2og4
3ipr
3ubm
2if5
1rya
1jog
1rfz
1f38
1ft9
1ap5
1all
2d40
2znl
1lf6
2a9u
2amu
1x3x
2p62
2qq4
2idr
1f89
1a7k
1rni
1ogq
1s3l
1zpv
3hoe
1b9m
1lr0
1qz8
1nuk
2nsf
2i7f
1d7b
1byl
2e9x
2een
2euc
2wfb
1k2f
1s7o
1cbf
2f6h
1dbg
1r1t
1b8f
2ebb
1jyh
132l
1t3u
1k1f
1wnl
2q0z
1v4g
2dda
1tu1
2obe
1tl2
1jtg
1dq8
1fx3
1p91
1a2n
2dvt
1b0z
1kzh
1ae2
1m41
1zbo
3q8a
2gf4
1o1z
2boo
1bu2
1jx7
1f5a
1acx
2ddz
1ixl
1lbu
2gc9
1u02
1zel
1rjd
3fyb
1squ
1d02
2fzp
3o63
1g99
1lq9
1xd7
1v7l
2ia7
1u8s
1m1l
1ejf
2gnp
2gqf
4cvb
2fm9
3bb6
1fgx
1ayi
1wfx
1nui
1u84
1jpe
2jff
1o75
2pju
2id1
1lm5
1vcc
1a15
1f6y
2ap3
1f8x
1dhs
3lfx
2iml
2oej
2eky
2gh1
1k8t
1is2
1avo
1cq3
2d4w
1a62
3ex7
1ff3
1mki
2i9i
2ikb
1yzm
1eh6
2ae0
1zno
1hhs
2w69
2fn8
2i0m
1z1n
3pil
2od6
2ooj
1bfs
1kbp
1hq0
1nu7
1sqh
2ews
1rlj
4j07
1b47
1vbk
1ztc
3c6n
1j8r
2o70
1yy3
2px7
1inl
3dm8
2i5h
1zxu
1k5j
1x7f
1ucr
1chd
2f9t
1s2b
2xjp
2exr
1iby
1b73
1bjp
1f08
1tuw
1j2z
1x3l
1a41
1z67
1a44
1xfi
1c47
1ve3
1tvf
2h3r
1zvp
1drt
1dd1
1wv3
1q8d
1a6d
4icq
1e20
1chk
3uek
1j3a
2ftx
1kgq
1q2h
3bvp
1xja
1jju
1jsx
3mca
2qpv
1m98
1mn3
1l2q
1qwg
1t1j
1dmw
1aep
1v8q
2wb2
1xmx
2p4o
2pqq
1bwd
1fi4
1ei6
1a0b
1q4k
1vpz
1rxq
1u2c
1wd3
1yfu
1to6
1kea
1q5y
2wr0
1vr0
1y6x
1fxk
2vn5
2inb
3cmn
1hjr
1dmt
1f32
1k3r
1p8c
1knq
1b93
1t92
1a0a
2bvc
3n90
1wkp
1yyv
2h0u
1qq0
3d3z
2dx6
3kzy
1nn4
1zvn
1wxw
1d0c
1y9q
2p0a
1v8d
2e7i
2ics
2qup
1f35
1xqb
2nwa
2ccq
1aqz
1mi1
1yhk
2a6m
1nxz
1lxj
1ehy
1sj7
3qfm
2azn
2oq0
2qgm
2f6s
1ufa
1cvm
1nx4
101m
1ayr
1u7l
1dl2
1dgp
1e5r
1pi1
1no7
2pv4
1rc6
3exc
2gu0
2fgh
2h6l
3lyf
1aqi
2czr
1bp1
1k0e
1ig0
1klx
1li1
1w53
1ss4
1ylx
1tzd
1xg8
1pzd
1j8b
11as
1vqz
1xqr
1hsk
1ku9
1h6f
1fok
1h0x
2egz
2iqh
1bdh
1tz9
2nys
1eo8
2f5t
2ooc
1r89
3bgt
3b7c
1gqw
1d8h
2jbz
3zy1
2ca5
1a5c
1ev7
3e99
1vea
2i5u
1dl5
1bf6
1hux
1iic
2r48
1hnn
1g2r
2b20
2ret
2z2l
1lhp
1z0p
2fpr
2x4i
1cli
2awi
2ay0
1a5v
1tlj
2i71
2bon
1io1
4imh
2gsc
2f2l
3rdy
1bvq
2g19
3bwq
3bfj
1cev
2i9x
1ecr
3bsu
2c1w
3rsm
2auw
1mvf
2dvl
1sr8
1gc5
1s4i
1bll
1e7d
2rfr
1bg2
1zlj
1a19
1gs5
1sev
1uv7
1b5t
1gvm
[truncated: 251 more rows]
