# Supplementary material for: A model for hydrophobic protrusions on peripheral membrane proteins
Source: PLoS Comput Biol. 2018 Jul 26;14(7):e1006325. doi: 10.1371/journal.pcbi.1006325 (PMC6080788; doi:10.1371/journal.pcbi.1006325)
Supplement: S5 Dataset — Calculated properties for exposed residues in all sets. For the ‘Non-binding surfaces’ we have only included residues in the analysed fragments. PDB IDs, chain IDs and residue IDs refer to OPM quaternary structure models for the sets ‘Peripheral’ and ‘Non-binding surfaces’, and to the PISA generated quaternary structure models for the sets ‘Peripheral-P’ and ‘Reference Proteins’. The local density parameter d is identified as ‘local density’, the number of hydrophobes co-insertable to a residue is identified as ‘co insertables’, the solvent accessible surface area of a side chain ((nm)2) is identified as ‘sidechain sasa’, the ‘Likely inserted hydrophobe’ is identified as ‘LIH’, and other column names are self-explanatory. (ZIP) [file pcbi.1006325.s006.zip]

Archive with 1 entries (1 files):
- S5_Dataset.csv
