# Supplementary material for: A model for hydrophobic protrusions on peripheral membrane proteins
Source: PLoS Comput Biol. 2018 Jul 26;14(7):e1006325. doi: 10.1371/journal.pcbi.1006325 (PMC6080788; doi:10.1371/journal.pcbi.1006325)
Supplement: S5 Dataset — Calculated properties for exposed residues in all sets. For the ‘Non-binding surfaces’ we have only included residues in the analysed fragments. PDB IDs, chain IDs and residue IDs refer to OPM quaternary structure models for the sets ‘Peripheral’ and ‘Non-binding surfaces’, and to the PISA generated quaternary structure models for the sets ‘Peripheral-P’ and ‘Reference Proteins’. The local density parameter d is identified as ‘local density’, the number of hydrophobes co-insertable to a residue is identified as ‘co insertables’, the solvent accessible surface area of a side chain ((nm)2) is identified as ‘sidechain sasa’, the ‘Likely inserted hydrophobe’ is identified as ‘LIH’, and other column names are self-explanatory. (ZIP) [file pcbi.1006325.s006.zip › S5_Dataset.csv]

PDBID	chain_id	residue_id	residue_type	sidechain_sasa	local_density_d	vertex	protruding_hydrophobe	co_insertables	lih	dataset
1a18	A	100	LYS	0.78244	26	False	False	0	False	Peripheral
1a18	A	101	SER	0.39963	27	False	False	0	False	Peripheral
1a18	A	103	THR	0.49180	29	False	False	0	False	Peripheral
1a18	A	104	ILE	0.27148	33	False	False	0	False	Peripheral
1a18	A	105	LYS	0.58728	33	False	False	0	False	Peripheral
1a18	A	107	LYS	0.66384	34	False	False	0	False	Peripheral
1a18	A	108	ARG	0.39378	27	False	False	0	False	Peripheral
1a18	A	109	ASP	0.98189	20	True	False	0	False	Peripheral
1a18	A	11	VAL	0.43531	28	True	False	1	False	Peripheral
1a18	A	111	ASP	0.89245	15	True	False	0	False	Peripheral
1a18	A	112	LYS	0.58842	32	False	False	0	False	Peripheral
1a18	A	116	GLU	0.45788	30	False	False	0	False	Peripheral
1a18	A	118	VAL	0.42595	30	False	False	0	False	Peripheral
1a18	A	12	SER	0.28908	21	True	False	1	False	Peripheral
1a18	A	120	LYS	0.89072	21	True	False	1	False	Peripheral
1a18	A	122	VAL	0.31361	31	False	False	0	False	Peripheral
1a18	A	123	THR	0.38664	29	False	False	0	False	Peripheral
1a18	A	125	THR	0.32942	28	False	False	0	False	Peripheral
1a18	A	127	VAL	0.25744	35	False	False	0	False	Peripheral
1a18	A	129	GLU	0.70515	29	False	False	0	False	Peripheral
1a18	A	13	SER	0.24220	34	False	False	0	False	Peripheral
1a18	A	130	ARG	1.02953	22	True	False	0	False	Peripheral
1a18	A	131	ALA	0.44609	21	True	False	0	False	Peripheral
1a18	A	14	GLU	0.97069	25	True	False	1	False	Peripheral
1a18	A	15	ASN	0.68523	29	True	False	0	False	Peripheral
1a18	A	16	PHE	0.43531	36	False	False	0	False	Peripheral
1a18	A	17	ASP	0.58190	33	True	False	1	False	Peripheral
1a18	A	18	ASP	0.76738	27	True	False	1	False	Peripheral
1a18	A	19	TYR	0.29640	44	False	False	0	False	Peripheral
1a18	A	2	ASP	1.05125	14	True	False	0	False	Peripheral
1a18	A	21	LYS	1.09241	28	True	False	1	False	Peripheral
1a18	A	22	GLU	0.41688	34	False	False	0	False	Peripheral
1a18	A	27	PHE	1.35273	15	True	True	0	False	Peripheral
1a18	A	28	ALA	0.55701	16	True	False	2	False	Peripheral
1a18	A	29	THR	0.63123	28	False	False	0	False	Peripheral
1a18	A	3	ALA	0.39786	25	False	False	0	False	Peripheral
1a18	A	30	ARG	0.36453	34	False	False	0	False	Peripheral
1a18	A	31	LYS	0.66976	23	True	False	2	False	Peripheral
1a18	A	32	VAL	0.70211	26	False	False	0	False	Peripheral
1a18	A	35	MET	1.24844	19	True	True	0	True	Peripheral
1a18	A	37	LYS	1.10523	27	True	False	1	False	Peripheral
1a18	A	39	ASN	0.51147	33	False	False	0	False	Peripheral
1a18	A	41	ILE	0.32765	33	False	False	0	False	Peripheral
1a18	A	43	SER	0.39850	30	False	False	0	False	Peripheral
1a18	A	44	VAL	0.21999	28	False	False	0	False	Peripheral
1a18	A	45	ASN	1.10557	16	True	False	1	False	Peripheral
1a18	A	47	ASP	0.81974	17	True	False	1	False	Peripheral
1a18	A	48	LEU	0.69275	23	True	False	0	False	Peripheral
1a18	A	5	VAL	0.43063	25	False	False	0	False	Peripheral
1a18	A	52	ARG	0.78957	32	False	False	0	False	Peripheral
1a18	A	53	SER	0.25452	37	False	False	0	False	Peripheral
1a18	A	54	GLU	0.78518	32	True	False	0	False	Peripheral
1a18	A	56	THR	0.98694	24	True	False	1	False	Peripheral
1a18	A	57	PHE	0.36510	36	False	False	0	False	Peripheral
1a18	A	58	LYS	0.60301	33	False	False	0	False	Peripheral
1a18	A	59	ASN	0.73221	25	True	False	1	False	Peripheral
1a18	A	60	THR	0.32882	34	False	False	0	False	Peripheral
1a18	A	61	GLU	0.76910	21	True	False	0	False	Peripheral
1a18	A	62	ILE	0.20595	34	False	False	0	False	Peripheral
1a18	A	63	SER	0.31122	26	False	False	0	False	Peripheral
1a18	A	65	LYS	0.84560	26	False	False	0	False	Peripheral
1a18	A	66	LEU	0.47275	29	False	False	0	False	Peripheral
1a18	A	68	VAL	0.71615	22	True	False	0	False	Peripheral
1a18	A	69	GLU	0.75407	24	True	False	0	False	Peripheral
1a18	A	7	THR	0.52988	28	False	False	0	False	Peripheral
1a18	A	70	PHE	0.22936	29	False	False	0	False	Peripheral
1a18	A	71	ASP	0.75058	19	True	False	2	False	Peripheral
1a18	A	73	ILE	0.83317	24	True	False	0	False	Peripheral
1a18	A	75	ALA	0.27148	33	False	False	0	False	Peripheral
1a18	A	76	ASP	0.22862	30	False	False	0	False	Peripheral
1a18	A	77	ASP	0.76970	17	True	False	1	False	Peripheral
1a18	A	78	ARG	0.30503	32	False	False	0	False	Peripheral
1a18	A	79	LYS	1.26966	22	True	False	1	False	Peripheral
1a18	A	81	LYS	0.82111	28	False	False	0	False	Peripheral
1a18	A	83	ILE	0.44935	34	False	False	0	False	Peripheral
1a18	A	85	THR	0.50894	26	False	False	0	False	Peripheral
1a18	A	86	LEU	0.49148	22	False	False	0	False	Peripheral
1a18	A	87	ASP	0.88524	21	True	False	0	False	Peripheral
1a18	A	9	LYS	0.89311	30	False	False	0	False	Peripheral
1a18	A	92	VAL	0.27148	33	False	False	0	False	Peripheral
1a18	A	94	VAL	0.38382	34	False	False	0	False	Peripheral
1a18	A	96	LYS	0.80384	29	False	False	0	False	Peripheral
1a18	A	98	ASP	0.88953	16	True	False	1	False	Peripheral
1a25	A	157	GLU	0.57504	22	True	False	1	False	Peripheral
1a25	A	158	ARG	1.83411	19	True	False	0	False	Peripheral
1a25	A	159	ARG	0.78338	38	False	False	0	False	Peripheral
1a25	A	161	ARG	0.63635	38	False	False	0	False	Peripheral
1a25	A	163	TYR	0.31946	34	False	False	0	False	Peripheral
1a25	A	165	GLN	0.69967	30	False	False	0	False	Peripheral
1a25	A	167	HIS	0.78546	31	False	False	0	False	Peripheral
1a25	A	169	ASP	0.68801	20	True	False	0	False	Peripheral
1a25	A	170	ARG	1.61193	12	True	False	0	False	Peripheral
1a25	A	171	GLU	1.04974	23	False	False	0	False	Peripheral
1a25	A	174	ILE	0.32765	32	False	False	0	False	Peripheral
1a25	A	176	VAL	0.33701	34	False	False	0	False	Peripheral
1a25	A	178	ARG	0.93644	35	False	False	0	False	Peripheral
1a25	A	181	LYS	0.61888	30	True	False	1	False	Peripheral
1a25	A	182	ASN	0.75801	26	True	False	0	False	Peripheral
1a25	A	184	VAL	0.51956	31	False	False	0	False	Peripheral
1a25	A	185	PRO	0.50084	25	False	False	0	False	Peripheral
1a25	A	186	MET	0.35243	42	False	False	0	False	Peripheral
1a25	A	188	PRO	0.98295	13	True	False	0	False	Peripheral
1a25	A	189	ASN	0.48803	18	True	False	2	False	Peripheral
1a25	A	191	LEU	0.53360	33	False	False	0	False	Peripheral
1a25	A	197	LYS	0.23446	34	False	False	0	False	Peripheral
1a25	A	199	LYS	0.46238	42	False	False	0	False	Peripheral
1a25	A	201	ILE	0.27616	36	False	False	0	False	Peripheral
1a25	A	202	PRO	0.76296	23	False	False	0	False	Peripheral
1a25	A	204	PRO	0.86593	13	True	False	0	False	Peripheral
1a25	A	205	LYS	1.36327	12	True	False	1	False	Peripheral
1a25	A	206	SER	0.22341	24	False	False	0	False	Peripheral
1a25	A	207	GLU	1.11499	17	True	False	1	False	Peripheral
1a25	A	209	LYS	0.49445	24	False	False	0	False	Peripheral
1a25	A	210	GLN	0.48515	33	False	False	0	False	Peripheral
1a25	A	211	LYS	0.84654	30	False	False	0	False	Peripheral
1a25	A	213	LYS	1.42968	25	True	False	1	False	Peripheral
1a25	A	215	ILE	0.51020	41	False	False	0	False	Peripheral
1a25	A	216	LYS	1.03723	24	True	False	2	False	Peripheral
1a25	A	217	CYS	0.46239	24	True	False	0	False	Peripheral
1a25	A	219	LEU	0.28084	35	False	False	0	False	Peripheral
1a25	A	220	ASN	0.59894	25	True	False	1	False	Peripheral
1a25	A	222	GLU	0.98209	27	True	False	1	False	Peripheral
1a25	A	224	ASN	0.60150	21	True	False	0	False	Peripheral
1a25	A	225	GLU	0.34444	32	False	False	0	False	Peripheral
1a25	A	226	THR	0.58091	23	True	False	0	False	Peripheral
1a25	A	228	ARG	1.53623	23	True	False	0	False	Peripheral
1a25	A	230	GLN	0.90943	17	True	False	0	False	Peripheral
1a25	A	232	LYS	1.17560	21	True	False	0	False	Peripheral
1a25	A	233	GLU	1.19610	14	True	False	0	False	Peripheral
1a25	A	234	SER	0.47716	19	False	False	0	False	Peripheral
1a25	A	236	LYS	0.87525	24	True	False	0	False	Peripheral
1a25	A	237	ASP	1.01736	21	True	False	1	False	Peripheral
1a25	A	238	ARG	0.58848	38	False	False	0	False	Peripheral
1a25	A	239	ARG	0.49967	46	False	False	0	False	Peripheral
1a25	A	245	TRP	0.24808	42	False	False	0	False	Peripheral
1a25	A	247	TRP	0.95238	38	False	False	0	False	Peripheral
1a25	A	248	ASP	0.20099	27	False	False	0	False	Peripheral
1a25	A	249	LEU	1.04848	13	True	True	0	True	Peripheral
1a25	A	250	THR	0.86841	10	True	False	1	False	Peripheral
1a25	A	251	SER	0.40174	15	True	False	0	False	Peripheral
1a25	A	252	ARG	1.50739	18	True	False	0	False	Peripheral
1a25	A	253	ASN	0.30902	32	False	False	0	False	Peripheral
1a25	A	254	ASP	0.33705	34	False	False	0	False	Peripheral
1a25	A	255	PHE	0.22936	30	False	False	0	False	Peripheral
1a25	A	264	SER	0.46435	24	True	False	1	False	Peripheral
1a25	A	265	GLU	1.17598	24	False	False	0	False	Peripheral
1a25	A	267	GLN	0.57569	30	False	False	0	False	Peripheral
1a25	A	268	LYS	1.24890	15	True	False	2	False	Peripheral
1a25	A	269	ALA	0.44935	18	True	False	1	False	Peripheral
1a25	A	271	VAL	0.22936	31	False	False	0	False	Peripheral
1a25	A	272	ASP	0.58176	21	True	False	1	False	Peripheral
1a25	A	274	TRP	0.68646	27	True	False	0	False	Peripheral
1a25	A	275	PHE	0.22468	40	False	False	0	False	Peripheral
1a25	A	276	LYS	0.68961	29	False	False	0	False	Peripheral
1a25	A	279	SER	0.29566	25	False	False	0	False	Peripheral
1a25	A	280	GLN	0.68983	28	False	False	0	False	Peripheral
1a25	A	281	GLU	1.34625	16	True	False	1	False	Peripheral
1a25	A	282	GLU	0.73679	26	True	False	2	False	Peripheral
1a25	A	284	GLU	0.65110	36	False	False	0	False	Peripheral
1a25	A	285	TYR	1.41155	23	True	False	1	False	Peripheral
1a25	A	286	PHE	1.09061	30	True	False	1	False	Peripheral
1a25	A	287	ASN	0.37832	40	False	False	0	False	Peripheral
1a25	A	288	VAL	1.06039	23	True	False	1	False	Peripheral
1a6s	A	10	SER	0.23475	37	False	False	0	False	Peripheral
1a6s	A	14	THR	0.48205	38	False	False	0	False	Peripheral
1a6s	A	15	TYR	0.42679	47	False	False	0	False	Peripheral
1a6s	A	16	CYS	0.32358	37	False	False	0	False	Peripheral
1a6s	A	18	LYS	1.17692	25	False	False	0	False	Peripheral
1a6s	A	19	THR	0.87098	17	True	False	0	False	Peripheral
1a6s	A	2	GLU	1.45390	14	True	False	1	False	Peripheral
1a6s	A	20	SER	0.25234	22	True	False	0	False	Peripheral
1a6s	A	21	PRO	0.85657	15	True	False	1	False	Peripheral
1a6s	A	22	SER	0.28940	28	False	False	0	False	Peripheral
1a6s	A	23	LYS	1.10778	27	False	False	0	False	Peripheral
1a6s	A	25	GLU	0.28240	48	False	False	0	False	Peripheral
1a6s	A	26	ILE	0.82849	31	True	False	1	False	Peripheral
1a6s	A	3	ALA	0.44467	27	False	False	0	False	Peripheral
1a6s	A	30	LEU	0.71147	38	True	False	2	False	Peripheral
1a6s	A	31	SER	0.42275	34	True	False	2	False	Peripheral
1a6s	A	34	GLN	0.68994	32	False	False	0	False	Peripheral
1a6s	A	35	LYS	0.78756	41	False	False	0	False	Peripheral
1a6s	A	39	LEU	0.98763	20	True	True	3	True	Peripheral
1a6s	A	40	MET	1.43130	22	True	False	2	False	Peripheral
1a6s	A	41	SER	0.34360	27	True	False	4	False	Peripheral
1a6s	A	42	PRO	0.32765	42	False	False	0	False	Peripheral
1a6s	A	43	SER	0.34135	26	True	False	2	False	Peripheral
1a6s	A	45	LEU	0.29021	40	False	False	0	False	Peripheral
1a6s	A	46	TYR	0.88621	26	True	False	1	False	Peripheral
1a6s	A	47	SER	0.43799	22	True	False	2	False	Peripheral
1a6s	A	48	PRO	0.91274	13	True	False	1	False	Peripheral
1a6s	A	5	ILE	0.60849	35	False	False	0	False	Peripheral
1a6s	A	52	ASP	0.80391	23	True	False	0	False	Peripheral
1a6s	A	53	PRO	0.37446	29	False	False	0	False	Peripheral
1a6s	A	55	THR	0.34169	35	False	False	0	False	Peripheral
1a6s	A	56	ALA	0.48212	23	True	False	0	False	Peripheral
1a6s	A	59	SER	0.55611	24	True	False	1	False	Peripheral
1a6s	A	6	LYS	1.29686	27	False	False	0	False	Peripheral
1a6s	A	60	GLN	1.18417	24	True	False	3	False	Peripheral
1a6s	A	61	ARG	0.95020	24	True	False	3	False	Peripheral
1a6s	A	62	ALA	0.29957	28	True	False	1	False	Peripheral
1a6s	A	63	MET	1.32495	19	True	True	1	False	Peripheral
1a6s	A	64	ILE	0.61786	26	True	False	2	False	Peripheral
1a6s	A	67	LYS	1.40407	29	False	False	0	False	Peripheral
1a6s	A	68	SER	0.45320	27	False	False	0	False	Peripheral
1a6s	A	7	VAL	0.40722	40	False	False	0	False	Peripheral
1a6s	A	70	GLU	1.00687	26	True	False	1	False	Peripheral
1a6s	A	71	LEU	0.27148	40	False	False	0	False	Peripheral
1a6s	A	72	LYS	1.24935	25	True	False	0	False	Peripheral
1a6s	A	74	TRP	0.53360	57	False	False	0	False	Peripheral
1a6s	A	76	LEU	0.41658	50	False	False	0	False	Peripheral
1a6s	A	81	LEU	0.20127	42	False	False	0	False	Peripheral
1a6s	A	82	LYS	0.73142	28	False	False	0	False	Peripheral
1a6s	A	83	ALA	0.26212	30	False	False	0	False	Peripheral
1a6s	A	84	ALA	0.28552	26	False	False	0	False	Peripheral
1a6s	A	85	ARG	1.59505	17	True	False	0	False	Peripheral
1a6s	A	86	GLU	1.00096	15	True	False	0	False	Peripheral
1a6s	A	87	GLU	1.32193	10	True	False	0	False	Peripheral
1a8a	A	10	PHE	0.68339	29	False	False	0	False	Peripheral
1a8a	B	10	PHE	0.69743	29	False	False	0	False	Peripheral
1a8a	C	10	PHE	0.68807	29	False	False	0	False	Peripheral
1a8a	A	101	ALA	0.58509	10	True	False	2	False	Peripheral
1a8a	B	101	ALA	0.58977	10	True	False	2	False	Peripheral
1a8a	C	101	ALA	0.58041	10	True	False	2	False	Peripheral
1a8a	A	104	ASP	0.53858	31	False	False	0	False	Peripheral
1a8a	B	104	ASP	0.53858	31	False	False	0	False	Peripheral
1a8a	C	104	ASP	0.57497	31	False	False	0	False	Peripheral
1a8a	A	105	GLU	0.61998	34	False	False	0	False	Peripheral
1a8a	B	105	GLU	0.62671	34	False	False	0	False	Peripheral
1a8a	C	105	GLU	0.61062	34	False	False	0	False	Peripheral
1a8a	A	106	LYS	1.42766	33	False	False	0	False	Peripheral
1a8a	B	106	LYS	1.35833	33	False	False	0	False	Peripheral
1a8a	C	106	LYS	1.44796	33	False	False	0	False	Peripheral
1a8a	A	11	SER	0.83998	10	True	False	0	False	Peripheral
1a8a	B	11	SER	0.83477	10	True	False	0	False	Peripheral
1a8a	C	11	SER	0.83009	10	True	False	0	False	Peripheral
1a8a	A	116	THR	0.47156	26	False	False	0	False	Peripheral
1a8a	B	116	THR	0.45857	26	False	False	0	False	Peripheral
1a8a	C	116	THR	0.46273	26	False	False	0	False	Peripheral
1a8a	A	117	PRO	0.37446	33	False	False	0	False	Peripheral
1a8a	B	117	PRO	0.33233	33	False	False	0	False	Peripheral
1a8a	C	117	PRO	0.34637	33	False	False	0	False	Peripheral
1a8a	A	118	GLU	1.05811	19	False	False	0	False	Peripheral
1a8a	B	118	GLU	1.06068	19	False	False	0	False	Peripheral
1a8a	C	118	GLU	1.07993	19	False	False	0	False	Peripheral
1a8a	A	119	GLU	0.45671	30	False	False	0	False	Peripheral
1a8a	B	119	GLU	0.47755	30	False	False	0	False	Peripheral
1a8a	C	119	GLU	0.45935	30	False	False	0	False	Peripheral
1a8a	A	121	ARG	1.13709	30	False	False	0	False	Peripheral
1a8a	B	121	ARG	1.12949	30	False	False	0	False	Peripheral
1a8a	C	121	ARG	1.17542	30	False	False	0	False	Peripheral
1a8a	A	122	ALA	0.38850	34	False	False	0	False	Peripheral
1a8a	B	122	ALA	0.39786	34	False	False	0	False	Peripheral
1a8a	C	122	ALA	0.39318	34	False	False	0	False	Peripheral
1a8a	A	124	LYS	0.44316	37	False	False	0	False	Peripheral
1a8a	B	124	LYS	0.43981	37	False	False	0	False	Peripheral
1a8a	C	124	LYS	0.47213	37	False	False	0	False	Peripheral
1a8a	A	125	GLN	0.92659	29	False	False	0	False	Peripheral
1a8a	B	125	GLN	0.93905	29	False	False	0	False	Peripheral
1a8a	C	125	GLN	0.90257	29	False	False	0	False	Peripheral
1a8a	A	128	GLU	0.91392	30	False	False	0	False	Peripheral
1a8a	B	128	GLU	0.85987	30	False	False	0	False	Peripheral
1a8a	C	128	GLU	0.85420	30	False	False	0	False	Peripheral
1a8a	A	129	GLU	0.78085	25	False	False	0	False	Peripheral
1a8a	B	129	GLU	0.78968	25	False	False	0	False	Peripheral
1a8a	C	129	GLU	0.77511	25	False	False	0	False	Peripheral
1a8a	A	13	PHE	0.22468	31	False	False	0	False	Peripheral
1a8a	C	13	PHE	0.21999	32	False	False	0	False	Peripheral
1a8a	A	130	GLU	0.57733	29	False	False	0	False	Peripheral
1a8a	B	130	GLU	0.58563	29	False	False	0	False	Peripheral
1a8a	C	130	GLU	0.55136	29	False	False	0	False	Peripheral
1a8a	A	131	TYR	0.44861	32	False	False	0	False	Peripheral
1a8a	B	131	TYR	0.47512	32	False	False	0	False	Peripheral
1a8a	C	131	TYR	0.44341	32	False	False	0	False	Peripheral
1a8a	A	133	SER	0.24766	26	False	False	0	False	Peripheral
1a8a	B	133	SER	0.22169	26	False	False	0	False	Peripheral
1a8a	C	133	SER	0.23830	26	False	False	0	False	Peripheral
1a8a	A	134	ASN	0.48823	26	False	False	0	False	Peripheral
1a8a	B	134	ASN	0.49017	26	False	False	0	False	Peripheral
1a8a	C	134	ASN	0.47242	26	False	False	0	False	Peripheral
1a8a	A	136	GLU	0.36500	34	False	False	0	False	Peripheral
1a8a	B	136	GLU	0.38735	34	False	False	0	False	Peripheral
1a8a	C	136	GLU	0.36606	34	False	False	0	False	Peripheral
1a8a	A	137	ASP	0.83344	19	False	False	0	False	Peripheral
1a8a	B	137	ASP	0.84906	19	False	False	0	False	Peripheral
1a8a	C	137	ASP	0.83607	19	False	False	0	False	Peripheral
1a8a	A	138	ASP	0.34325	36	False	False	0	False	Peripheral
1a8a	B	138	ASP	0.35156	36	False	False	0	False	Peripheral
1a8a	C	138	ASP	0.36613	36	False	False	0	False	Peripheral
1a8a	A	14	ASP	0.74781	22	False	False	0	False	Peripheral
1a8a	B	14	ASP	0.78420	22	False	False	0	False	Peripheral
1a8a	C	14	ASP	0.78835	22	False	False	0	False	Peripheral
1a8a	A	140	VAL	0.49616	34	False	False	0	False	Peripheral
1a8a	B	140	VAL	0.49148	34	False	False	0	False	Peripheral
1a8a	C	140	VAL	0.43531	34	False	False	0	False	Peripheral
1a8a	A	142	ASP	0.24970	37	False	False	0	False	Peripheral
1a8a	B	142	ASP	0.24140	37	False	False	0	False	Peripheral
1a8a	C	142	ASP	0.25439	37	False	False	0	False	Peripheral
1a8a	A	144	SER	0.73193	18	False	False	0	False	Peripheral
1a8a	B	144	SER	0.75533	18	False	False	0	False	Peripheral
1a8a	C	144	SER	0.73820	18	False	False	0	False	Peripheral
1a8a	A	146	TYR	0.74572	38	False	False	0	False	Peripheral
1a8a	B	146	TYR	0.72179	38	False	False	0	False	Peripheral
1a8a	C	146	TYR	0.76807	38	False	False	0	False	Peripheral
1a8a	A	148	GLN	0.36247	35	False	False	0	False	Peripheral
1a8a	B	148	GLN	0.38765	35	False	False	0	False	Peripheral
1a8a	C	148	GLN	0.37554	35	False	False	0	False	Peripheral
1a8a	A	149	ARG	0.21009	44	False	False	0	False	Peripheral
1a8a	B	149	ARG	0.22280	44	False	False	0	False	Peripheral
1a8a	A	158	ASN	0.47736	35	False	False	0	False	Peripheral
1a8a	B	158	ASN	0.48566	35	False	False	0	False	Peripheral
1a8a	C	158	ASN	0.46349	35	False	False	0	False	Peripheral
1a8a	A	159	ARG	0.30776	40	False	False	0	False	Peripheral
1a8a	B	159	ARG	0.33205	40	False	False	0	False	Peripheral
1a8a	C	159	ARG	0.28144	40	False	False	0	False	Peripheral
1a8a	A	16	ARG	0.78827	28	False	False	0	False	Peripheral
1a8a	B	16	ARG	0.75815	29	False	False	0	False	Peripheral
1a8a	C	16	ARG	0.73051	29	True	False	0	False	Peripheral
1a8a	A	160	ASP	0.42222	29	False	False	0	False	Peripheral
1a8a	B	160	ASP	0.40040	29	False	False	0	False	Peripheral
1a8a	C	160	ASP	0.42071	29	False	False	0	False	Peripheral
1a8a	A	161	PRO	0.89870	20	False	False	0	False	Peripheral
1a8a	B	161	PRO	0.87998	20	False	False	0	False	Peripheral
1a8a	C	161	PRO	0.84721	20	False	False	0	False	Peripheral
1a8a	A	162	ASP	0.63173	23	False	False	0	False	Peripheral
1a8a	B	162	ASP	0.61097	23	False	False	0	False	Peripheral
1a8a	C	162	ASP	0.62343	23	False	False	0	False	Peripheral
1a8a	A	163	THR	0.85060	19	False	False	0	False	Peripheral
1a8a	B	163	THR	0.84019	19	False	False	0	False	Peripheral
1a8a	C	163	THR	0.84592	19	False	False	0	False	Peripheral
1a8a	A	164	ALA	0.57105	13	True	False	0	False	Peripheral
1a8a	B	164	ALA	0.58977	13	True	False	0	False	Peripheral
1a8a	C	164	ALA	0.56637	13	True	False	0	False	Peripheral
1a8a	A	166	ASP	0.76252	23	False	False	0	False	Peripheral
1a8a	B	166	ASP	0.74379	23	False	False	0	False	Peripheral
1a8a	C	166	ASP	0.72665	23	False	False	0	False	Peripheral
1a8a	A	167	ASP	0.92198	19	True	False	0	False	Peripheral
1a8a	B	167	ASP	0.97755	19	True	False	0	False	Peripheral
1a8a	C	167	ASP	0.94327	19	True	False	0	False	Peripheral
1a8a	A	168	ALA	0.44467	17	True	False	1	False	Peripheral
1a8a	B	168	ALA	0.45871	17	True	False	1	False	Peripheral
1a8a	C	168	ALA	0.46339	17	True	False	1	False	Peripheral
1a8a	A	169	GLN	0.67546	29	False	False	0	False	Peripheral
1a8a	B	169	GLN	0.61364	29	False	False	0	False	Peripheral
1a8a	C	169	GLN	0.64817	29	False	False	0	False	Peripheral
1a8a	A	17	ALA	0.36510	23	False	False	0	False	Peripheral
1a8a	B	17	ALA	0.35574	23	False	False	0	False	Peripheral
1a8a	C	17	ALA	0.34637	23	False	False	0	False	Peripheral
1a8a	A	171	GLU	0.89020	32	False	False	0	False	Peripheral
1a8a	B	171	GLU	0.82784	32	False	False	0	False	Peripheral
1a8a	C	171	GLU	0.89541	32	False	False	0	False	Peripheral
1a8a	A	172	LEU	0.87530	26	False	False	0	False	Peripheral
1a8a	B	172	LEU	0.90806	26	False	False	0	False	Peripheral
1a8a	C	172	LEU	0.88466	26	False	False	0	False	Peripheral
1a8a	A	175	GLN	0.66993	34	False	False	0	False	Peripheral
1a8a	B	175	GLN	0.68274	34	False	False	0	False	Peripheral
1a8a	C	175	GLN	0.66039	34	False	False	0	False	Peripheral
1a8a	A	178	PHE	0.37446	40	False	False	0	False	Peripheral
1a8a	B	178	PHE	0.36042	40	False	False	0	False	Peripheral
1a8a	C	178	PHE	0.34637	40	False	False	0	False	Peripheral
1a8a	A	179	GLN	0.86057	26	False	False	0	False	Peripheral
1a8a	B	179	GLN	0.87055	26	False	False	0	False	Peripheral
1a8a	C	179	GLN	0.85783	26	False	False	0	False	Peripheral
1a8a	A	183	LEU	0.73019	22	True	False	1	False	Peripheral
1a8a	B	183	LEU	0.69743	22	True	False	1	False	Peripheral
1a8a	C	183	LEU	0.70679	22	True	False	1	False	Peripheral
1a8a	A	184	LYS	0.81026	25	False	False	0	False	Peripheral
1a8a	B	184	LYS	0.79622	25	False	False	0	False	Peripheral
1a8a	C	184	LYS	0.76725	25	False	False	0	False	Peripheral
1a8a	A	185	TRP	2.18702	10	True	True	2	False	Peripheral
1a8a	B	185	TRP	2.16026	10	True	True	2	False	Peripheral
1a8a	C	185	TRP	2.17519	10	True	True	2	True	Peripheral
1a8a	A	188	ASP	0.49124	30	False	False	0	False	Peripheral
1a8a	B	188	ASP	0.47720	30	False	False	0	False	Peripheral
1a8a	C	188	ASP	0.49796	30	False	False	0	False	Peripheral
1a8a	A	189	GLU	0.42677	37	False	False	0	False	Peripheral
1a8a	B	189	GLU	0.40963	37	False	False	0	False	Peripheral
1a8a	C	189	GLU	0.39717	37	False	False	0	False	Peripheral
1a8a	A	190	GLU	0.20930	35	False	False	0	False	Peripheral
1a8a	C	190	GLU	0.21504	35	False	False	0	False	Peripheral
1a8a	A	191	LYS	0.69873	32	False	False	0	False	Peripheral
1a8a	B	191	LYS	0.70297	32	False	False	0	False	Peripheral
1a8a	C	191	LYS	0.73618	32	False	False	0	False	Peripheral
1a8a	A	194	THR	0.20173	39	False	False	0	False	Peripheral
1a8a	A	199	ARG	0.45188	39	False	False	0	False	Peripheral
1a8a	B	199	ARG	0.47307	39	False	False	0	False	Peripheral
1a8a	C	199	ARG	0.47440	39	False	False	0	False	Peripheral
1a8a	A	2	ALA	0.57105	11	True	False	0	False	Peripheral
1a8a	B	2	ALA	0.57105	11	True	False	0	False	Peripheral
1a8a	C	2	ALA	0.57573	11	True	False	0	False	Peripheral
1a8a	A	20	GLU	0.71314	30	False	False	0	False	Peripheral
1a8a	B	20	GLU	0.74485	30	False	False	0	False	Peripheral
1a8a	C	20	GLU	0.77188	30	False	False	0	False	Peripheral
1a8a	A	201	VAL	0.36042	36	False	False	0	False	Peripheral
1a8a	B	201	VAL	0.36978	36	False	False	0	False	Peripheral
1a8a	C	201	VAL	0.34169	36	False	False	0	False	Peripheral
1a8a	A	202	SER	0.27557	30	False	False	0	False	Peripheral
1a8a	B	202	SER	0.30259	30	False	False	0	False	Peripheral
1a8a	C	202	SER	0.26205	30	False	False	0	False	Peripheral
1a8a	B	203	HIS	0.20312	45	False	False	0	False	Peripheral
1a8a	A	205	ARG	1.06334	30	False	False	0	False	Peripheral
1a8a	B	205	ARG	1.06599	30	False	False	0	False	Peripheral
1a8a	C	205	ARG	1.05442	30	False	False	0	False	Peripheral
1a8a	A	206	ARG	1.13062	39	False	False	0	False	Peripheral
1a8a	B	206	ARG	1.15737	39	False	False	0	False	Peripheral
1a8a	C	206	ARG	1.16161	39	False	False	0	False	Peripheral
1a8a	A	209	ASP	0.89323	28	False	False	0	False	Peripheral
1a8a	B	209	ASP	0.89066	28	False	False	0	False	Peripheral
1a8a	C	209	ASP	0.92230	28	False	False	0	False	Peripheral
1a8a	A	21	VAL	0.59445	32	False	False	0	False	Peripheral
1a8a	B	21	VAL	0.57573	32	False	False	0	False	Peripheral
1a8a	C	21	VAL	0.57573	32	False	False	0	False	Peripheral
1a8a	A	210	LYS	0.64228	42	False	False	0	False	Peripheral
1a8a	B	210	LYS	0.67796	42	False	False	0	False	Peripheral
1a8a	C	210	LYS	0.65076	42	False	False	0	False	Peripheral
1a8a	A	212	MET	0.67771	29	False	False	0	False	Peripheral
1a8a	B	212	MET	0.65430	29	False	False	0	False	Peripheral
1a8a	C	212	MET	0.70733	29	False	False	0	False	Peripheral
1a8a	A	213	THR	0.71665	22	True	False	0	False	Peripheral
1a8a	B	213	THR	0.74836	22	True	False	0	False	Peripheral
1a8a	C	213	THR	0.72549	22	True	False	0	False	Peripheral
1a8a	A	214	ILE	0.25744	32	False	False	0	False	Peripheral
1a8a	B	214	ILE	0.26680	32	False	False	0	False	Peripheral
1a8a	C	214	ILE	0.25276	32	False	False	0	False	Peripheral
1a8a	A	217	PHE	0.52424	31	False	False	0	False	Peripheral
1a8a	B	217	PHE	0.51020	31	False	False	0	False	Peripheral
1a8a	C	217	PHE	0.51956	31	False	False	0	False	Peripheral
1a8a	A	218	GLN	0.70034	28	False	False	0	False	Peripheral
1a8a	B	218	GLN	0.68948	28	False	False	0	False	Peripheral
1a8a	C	218	GLN	0.63745	28	False	False	0	False	Peripheral
1a8a	A	220	GLU	0.35651	30	False	False	0	False	Peripheral
1a8a	B	220	GLU	0.37365	30	False	False	0	False	Peripheral
1a8a	C	220	GLU	0.37833	30	False	False	0	False	Peripheral
1a8a	A	221	GLU	0.77300	25	False	False	0	False	Peripheral
1a8a	B	221	GLU	0.74024	25	False	False	0	False	Peripheral
1a8a	C	221	GLU	0.78546	25	False	False	0	False	Peripheral
1a8a	A	224	ASP	0.82302	28	False	False	0	False	Peripheral
1a8a	B	224	ASP	0.79652	28	False	False	0	False	Peripheral
1a8a	C	224	ASP	0.83759	28	False	False	0	False	Peripheral
1a8a	A	225	ARG	0.96062	26	False	False	0	False	Peripheral
1a8a	B	225	ARG	0.96283	26	False	False	0	False	Peripheral
1a8a	C	225	ARG	0.96796	25	False	False	0	False	Peripheral
1a8a	A	226	GLU	0.20508	42	False	False	0	False	Peripheral
1a8a	B	226	GLU	0.20976	42	False	False	0	False	Peripheral
1a8a	C	226	GLU	0.21444	42	False	False	0	False	Peripheral
1a8a	A	228	SER	0.72838	20	False	False	0	False	Peripheral
1a8a	B	228	SER	0.72317	20	False	False	0	False	Peripheral
1a8a	C	228	SER	0.71954	19	False	False	0	False	Peripheral
1a8a	A	23	ARG	0.23843	35	False	False	0	False	Peripheral
1a8a	B	23	ARG	0.25115	35	False	False	0	False	Peripheral
1a8a	C	23	ARG	0.24603	35	False	False	0	False	Peripheral
1a8a	A	230	ASN	0.52913	36	False	False	0	False	Peripheral
1a8a	B	230	ASN	0.51066	36	False	False	0	False	Peripheral
1a8a	C	230	ASN	0.52496	36	False	False	0	False	Peripheral
1a8a	A	231	LEU	0.20127	43	False	False	0	False	Peripheral
1a8a	B	231	LEU	0.20595	43	False	False	0	False	Peripheral
1a8a	A	232	GLU	0.31108	31	False	False	0	False	Peripheral
1a8a	B	232	GLU	0.28511	32	False	False	0	False	Peripheral
1a8a	C	232	GLU	0.28926	32	False	False	0	False	Peripheral
1a8a	A	233	ASN	0.71850	35	False	False	0	False	Peripheral
1a8a	B	233	ASN	0.70039	35	False	False	0	False	Peripheral
1a8a	C	233	ASN	0.76177	35	False	False	0	False	Peripheral
1a8a	A	236	LEU	0.37914	38	False	False	0	False	Peripheral
1a8a	B	236	LEU	0.42127	38	False	False	0	False	Peripheral
1a8a	C	236	LEU	0.36978	38	False	False	0	False	Peripheral
1a8a	B	239	VAL	0.00000	43	True	False	0	False	Peripheral
1a8a	A	24	LYS	1.19762	24	False	False	0	False	Peripheral
1a8a	B	24	LYS	1.22659	24	False	False	0	False	Peripheral
1a8a	C	24	LYS	1.19762	24	False	False	0	False	Peripheral
1a8a	A	240	LYS	0.45383	43	False	False	0	False	Peripheral
1a8a	B	240	LYS	0.45294	43	False	False	0	False	Peripheral
1a8a	C	240	LYS	0.46319	43	False	False	0	False	Peripheral
1a8a	A	243	ARG	0.62746	33	False	False	0	False	Peripheral
1a8a	B	243	ARG	0.66313	33	False	False	0	False	Peripheral
1a8a	C	243	ARG	0.65889	33	False	False	0	False	Peripheral
1a8a	A	244	SER	0.23956	32	False	False	0	False	Peripheral
1a8a	B	244	SER	0.23383	32	False	False	0	False	Peripheral
1a8a	C	244	SER	0.24425	32	False	False	0	False	Peripheral
1a8a	A	245	ILE	0.40722	44	False	False	0	False	Peripheral
1a8a	B	245	ILE	0.40722	44	False	False	0	False	Peripheral
1a8a	C	245	ILE	0.39318	44	False	False	0	False	Peripheral
1a8a	A	247	ALA	0.21999	38	False	False	0	False	Peripheral
1a8a	B	247	ALA	0.22468	38	False	False	0	False	Peripheral
1a8a	C	247	ALA	0.22468	38	False	False	0	False	Peripheral
1a8a	A	248	TYR	0.21820	44	False	False	0	False	Peripheral
1a8a	B	248	TYR	0.24523	44	False	False	0	False	Peripheral
1a8a	C	248	TYR	0.24886	44	False	False	0	False	Peripheral
1a8a	A	251	GLU	0.59718	39	False	False	0	False	Peripheral
1a8a	B	251	GLU	0.55920	39	False	False	0	False	Peripheral
1a8a	C	251	GLU	0.60495	39	False	False	0	False	Peripheral
1a8a	A	254	TYR	0.47562	39	False	False	0	False	Peripheral
1a8a	B	254	TYR	0.49071	39	False	False	0	False	Peripheral
1a8a	C	254	TYR	0.48603	39	False	False	0	False	Peripheral
1a8a	A	255	TYR	1.13560	24	False	False	0	False	Peripheral
1a8a	B	255	TYR	1.06229	24	False	False	0	False	Peripheral
1a8a	C	255	TYR	1.12677	24	False	False	0	False	Peripheral
1a8a	A	258	LYS	0.73218	27	False	False	0	False	Peripheral
1a8a	B	258	LYS	0.75514	27	False	False	0	False	Peripheral
1a8a	C	258	LYS	0.75002	27	False	False	0	False	Peripheral
1a8a	A	260	ALA	0.58977	10	True	False	2	False	Peripheral
1a8a	B	260	ALA	0.59913	10	True	False	2	False	Peripheral
1a8a	C	260	ALA	0.58977	10	True	False	2	False	Peripheral
1a8a	A	263	ASP	0.60502	33	False	False	0	False	Peripheral
1a8a	B	263	ASP	0.61907	33	False	False	0	False	Peripheral
1a8a	C	263	ASP	0.64346	33	False	False	0	False	Peripheral
1a8a	A	264	ASP	0.34424	35	False	False	0	False	Peripheral
1a8a	B	264	ASP	0.32710	35	False	False	0	False	Peripheral
1a8a	C	264	ASP	0.31879	35	False	False	0	False	Peripheral
1a8a	A	265	HIS	0.70739	33	False	False	0	False	Peripheral
1a8a	B	265	HIS	0.70448	33	False	False	0	False	Peripheral
1a8a	C	265	HIS	0.75844	33	False	False	0	False	Peripheral
1a8a	A	27	LYS	0.87995	24	False	False	0	False	Peripheral
1a8a	B	27	LYS	0.84428	24	False	False	0	False	Peripheral
1a8a	C	27	LYS	0.81328	24	False	False	0	False	Peripheral
1a8a	A	276	GLU	0.50905	36	False	False	0	False	Peripheral
1a8a	B	276	GLU	0.48360	36	False	False	0	False	Peripheral
1a8a	C	276	GLU	0.49296	36	False	False	0	False	Peripheral
1a8a	A	277	ILE	0.45403	39	False	False	0	False	Peripheral
1a8a	B	277	ILE	0.44935	39	False	False	0	False	Peripheral
1a8a	C	277	ILE	0.47275	39	False	False	0	False	Peripheral
1a8a	A	280	PHE	0.34637	40	False	False	0	False	Peripheral
1a8a	B	280	PHE	0.33701	40	False	False	0	False	Peripheral
1a8a	C	280	PHE	0.38382	40	False	False	0	False	Peripheral
1a8a	A	281	ASN	0.20947	43	False	False	0	False	Peripheral
1a8a	C	281	ASN	0.21883	43	False	False	0	False	Peripheral
1a8a	B	283	ARG	0.20770	47	False	False	0	False	Peripheral
1a8a	C	283	ARG	0.20346	47	False	False	0	False	Peripheral
1a8a	A	284	LYS	0.86245	37	False	False	0	False	Peripheral
1a8a	B	284	LYS	0.88718	37	False	False	0	False	Peripheral
1a8a	C	284	LYS	0.85062	37	False	False	0	False	Peripheral
1a8a	A	285	GLU	0.35874	45	False	False	0	False	Peripheral
1a8a	B	285	GLU	0.36810	45	False	False	0	False	Peripheral
1a8a	C	285	GLU	0.35564	45	False	False	0	False	Peripheral
1a8a	A	287	ARG	0.88820	39	False	False	0	False	Peripheral
1a8a	B	287	ARG	0.85429	39	False	False	0	False	Peripheral
1a8a	C	287	ARG	0.88485	39	False	False	0	False	Peripheral
1a8a	A	288	LYS	1.02893	26	False	False	0	False	Peripheral
1a8a	B	288	LYS	1.02381	26	False	False	0	False	Peripheral
1a8a	C	288	LYS	1.03785	26	False	False	0	False	Peripheral
1a8a	A	289	ASN	0.64512	28	False	False	0	False	Peripheral
1a8a	B	289	ASN	0.65572	28	False	False	0	False	Peripheral
1a8a	C	289	ASN	0.63761	28	False	False	0	False	Peripheral
1a8a	A	29	LEU	1.44166	8	True	True	1	False	Peripheral
1a8a	B	29	LEU	1.47443	8	True	True	1	False	Peripheral
1a8a	C	29	LEU	1.44166	8	True	True	1	False	Peripheral
1a8a	A	290	PHE	0.31829	34	False	False	0	False	Peripheral
1a8a	B	290	PHE	0.29957	34	False	False	0	False	Peripheral
1a8a	C	290	PHE	0.31361	34	False	False	0	False	Peripheral
1a8a	A	291	ALA	0.49616	15	True	False	0	False	Peripheral
1a8a	B	291	ALA	0.51020	15	True	False	0	False	Peripheral
1a8a	C	291	ALA	0.51020	15	True	False	0	False	Peripheral
1a8a	A	292	THR	0.42507	32	False	False	0	False	Peripheral
1a8a	B	292	THR	0.46977	32	False	False	0	False	Peripheral
1a8a	C	292	THR	0.45625	32	False	False	0	False	Peripheral
1a8a	A	295	TYR	0.63786	37	False	False	0	False	Peripheral
1a8a	B	295	TYR	0.67010	37	False	False	0	False	Peripheral
1a8a	C	295	TYR	0.65915	37	False	False	0	False	Peripheral
1a8a	A	296	SER	0.35454	28	True	False	0	False	Peripheral
1a8a	B	296	SER	0.34933	28	True	False	0	False	Peripheral
1a8a	C	296	SER	0.35349	28	True	False	0	False	Peripheral
1a8a	A	297	MET	0.22828	42	False	False	0	False	Peripheral
1a8a	B	297	MET	0.22859	42	False	False	0	False	Peripheral
1a8a	C	297	MET	0.22859	42	False	False	0	False	Peripheral
1a8a	A	299	LYS	0.98891	31	True	False	0	False	Peripheral
1a8a	B	299	LYS	0.97778	31	True	False	0	False	Peripheral
1a8a	C	299	LYS	0.95482	30	True	False	0	False	Peripheral
1a8a	A	3	LEU	0.85189	22	False	False	0	False	Peripheral
1a8a	B	3	LEU	0.84253	22	False	False	0	False	Peripheral
1a8a	C	3	LEU	0.84721	22	False	False	0	False	Peripheral
1a8a	A	301	ASP	0.25907	38	False	False	0	False	Peripheral
1a8a	B	301	ASP	0.25491	38	False	False	0	False	Peripheral
1a8a	C	301	ASP	0.27152	38	False	False	0	False	Peripheral
1a8a	A	303	SER	0.71381	21	True	False	1	False	Peripheral
1a8a	B	303	SER	0.72890	21	True	False	1	False	Peripheral
1a8a	C	303	SER	0.71381	20	True	False	1	False	Peripheral
1a8a	A	305	ASP	0.41582	40	False	False	0	False	Peripheral
1a8a	B	305	ASP	0.41997	40	False	False	0	False	Peripheral
1a8a	C	305	ASP	0.38622	40	False	False	0	False	Peripheral
1a8a	A	307	LYS	0.44878	30	False	False	0	False	Peripheral
1a8a	B	307	LYS	0.45770	30	False	False	0	False	Peripheral
1a8a	C	307	LYS	0.43006	30	False	False	0	False	Peripheral
1a8a	A	308	LYS	0.82678	35	False	False	0	False	Peripheral
1a8a	B	308	LYS	0.83057	35	False	False	0	False	Peripheral
1a8a	C	308	LYS	0.75144	35	False	False	0	False	Peripheral
1a8a	A	312	LEU	0.67871	30	False	False	0	False	Peripheral
1a8a	B	312	LEU	0.65998	30	False	False	0	False	Peripheral
1a8a	C	312	LEU	0.67871	30	False	False	0	False	Peripheral
1a8a	A	317	GLU	0.85053	20	True	False	2	False	Peripheral
1a8a	B	317	GLU	0.82818	20	True	False	2	False	Peripheral
1a8a	C	317	GLU	0.85469	20	True	False	2	False	Peripheral
1a8a	A	318	ASP	0.73595	21	True	False	0	False	Peripheral
1a8a	B	318	ASP	0.78117	21	True	False	0	False	Peripheral
1a8a	C	318	ASP	0.75052	21	True	False	0	False	Peripheral
1a8a	A	319	ASP	0.20349	38	False	False	0	False	Peripheral
1a8a	B	319	ASP	0.20349	38	False	False	0	False	Peripheral
1a8a	A	32	ASP	0.58901	30	False	False	0	False	Peripheral
1a8a	B	32	ASP	0.62329	30	False	False	0	False	Peripheral
1a8a	C	32	ASP	0.60457	30	False	False	0	False	Peripheral
1a8a	A	33	GLU	0.57786	39	False	False	0	False	Peripheral
1a8a	B	33	GLU	0.57370	39	False	False	0	False	Peripheral
1a8a	C	33	GLU	0.57159	39	False	False	0	False	Peripheral
1a8a	A	34	ASP	0.62230	25	True	False	1	False	Peripheral
1a8a	B	34	ASP	0.63265	25	True	False	1	False	Peripheral
1a8a	C	34	ASP	0.64096	25	True	False	1	False	Peripheral
1a8a	A	35	SER	0.29908	32	False	False	0	False	Peripheral
1a8a	B	35	SER	0.31207	32	False	False	0	False	Peripheral
1a8a	C	35	SER	0.30376	32	False	False	0	False	Peripheral
1a8a	B	36	ILE	0.00000	46	True	False	0	False	Peripheral
1a8a	A	38	ASN	0.65123	28	False	False	0	False	Peripheral
1a8a	B	38	ASN	0.63860	28	False	False	0	False	Peripheral
1a8a	C	38	ASN	0.64690	28	False	False	0	False	Peripheral
1a8a	A	4	ARG	1.25541	28	False	False	0	False	Peripheral
1a8a	B	4	ARG	1.27837	27	False	False	0	False	Peripheral
1a8a	C	4	ARG	1.29444	28	False	False	0	False	Peripheral
1a8a	A	42	ALA	0.31829	32	False	False	0	False	Peripheral
1a8a	B	42	ALA	0.30425	32	False	False	0	False	Peripheral
1a8a	C	42	ALA	0.28552	32	False	False	0	False	Peripheral
1a8a	A	43	ARG	0.20770	44	False	False	0	False	Peripheral
1a8a	C	43	ARG	0.22041	44	False	False	0	False	Peripheral
1a8a	A	46	ALA	0.45403	26	False	False	0	False	Peripheral
1a8a	B	46	ALA	0.47743	26	False	False	0	False	Peripheral
1a8a	C	46	ALA	0.46807	26	False	False	0	False	Peripheral
1a8a	A	49	GLN	0.47709	32	False	False	0	False	Peripheral
1a8a	B	49	GLN	0.48750	32	False	False	0	False	Peripheral
1a8a	C	49	GLN	0.48698	32	False	False	0	False	Peripheral
1a8a	A	50	GLN	0.87102	35	False	False	0	False	Peripheral
1a8a	B	50	GLN	0.88223	35	False	False	0	False	Peripheral
1a8a	C	50	GLN	0.87527	35	False	False	0	False	Peripheral
1a8a	A	53	GLU	0.72574	30	False	False	0	False	Peripheral
1a8a	B	53	GLU	0.72264	30	False	False	0	False	Peripheral
1a8a	C	53	GLU	0.72672	30	False	False	0	False	Peripheral
1a8a	A	54	GLU	0.34522	41	False	False	0	False	Peripheral
1a8a	B	54	GLU	0.34937	41	False	False	0	False	Peripheral
1a8a	C	54	GLU	0.33692	41	False	False	0	False	Peripheral
1a8a	A	56	LYS	0.27791	40	False	False	0	False	Peripheral
1a8a	B	56	LYS	0.26431	40	False	False	0	False	Peripheral
1a8a	C	56	LYS	0.26431	40	False	False	0	False	Peripheral
1a8a	A	61	ARG	0.58936	37	False	False	0	False	Peripheral
1a8a	B	61	ARG	0.56905	37	False	False	0	False	Peripheral
1a8a	C	61	ARG	0.59449	37	False	False	0	False	Peripheral
1a8a	A	62	ASP	0.49501	33	False	False	0	False	Peripheral
1a8a	B	62	ASP	0.48927	33	False	False	0	False	Peripheral
1a8a	C	62	ASP	0.46850	33	False	False	0	False	Peripheral
1a8a	A	64	VAL	0.38850	31	False	False	0	False	Peripheral
1a8a	B	64	VAL	0.37914	31	False	False	0	False	Peripheral
1a8a	C	64	VAL	0.37914	31	False	False	0	False	Peripheral
1a8a	A	65	ASN	0.80315	20	False	False	0	False	Peripheral
1a8a	B	65	ASN	0.84176	20	False	False	0	False	Peripheral
1a8a	C	65	ASN	0.86816	20	False	False	0	False	Peripheral
1a8a	A	66	ASP	0.22018	35	False	False	0	False	Peripheral
1a8a	B	66	ASP	0.22433	35	False	False	0	False	Peripheral
1a8a	C	66	ASP	0.22486	35	False	False	0	False	Peripheral
1a8a	A	68	LYS	0.80637	29	False	False	0	False	Peripheral
1a8a	B	68	LYS	0.79656	29	False	False	0	False	Peripheral
1a8a	C	68	LYS	0.76000	29	False	False	0	False	Peripheral
1a8a	A	69	SER	0.53509	24	False	False	0	False	Peripheral
1a8a	B	69	SER	0.53146	24	False	False	0	False	Peripheral
1a8a	C	69	SER	0.50859	24	False	False	0	False	Peripheral
1a8a	A	70	GLU	0.38214	37	False	False	0	False	Peripheral
1a8a	B	70	GLU	0.37278	37	False	False	0	False	Peripheral
1a8a	C	70	GLU	0.38629	37	False	False	0	False	Peripheral
1a8a	A	72	THR	0.93862	21	False	False	0	False	Peripheral
1a8a	B	72	THR	0.96565	21	False	False	0	False	Peripheral
1a8a	C	72	THR	0.96406	21	False	False	0	False	Peripheral
1a8a	A	74	LYS	0.64654	40	False	False	0	False	Peripheral
1a8a	B	74	LYS	0.65325	40	False	False	0	False	Peripheral
1a8a	C	74	LYS	0.60821	40	False	False	0	False	Peripheral
1a8a	A	76	GLU	0.42275	31	False	False	0	False	Peripheral
1a8a	B	76	GLU	0.36922	31	False	False	0	False	Peripheral
1a8a	C	76	GLU	0.37858	31	False	False	0	False	Peripheral
1a8a	A	77	LYS	1.04976	32	False	False	0	False	Peripheral
1a8a	B	77	LYS	1.05444	32	False	False	0	False	Peripheral
1a8a	C	77	LYS	1.03502	32	False	False	0	False	Peripheral
1a8a	A	8	THR	0.87210	25	False	False	0	False	Peripheral
1a8a	B	8	THR	0.86380	25	False	False	0	False	Peripheral
1a8a	C	8	THR	0.85081	25	False	False	0	False	Peripheral
1a8a	A	80	VAL	0.25276	33	False	False	0	False	Peripheral
1a8a	B	80	VAL	0.28084	33	False	False	0	False	Peripheral
1a8a	C	80	VAL	0.22936	33	False	False	0	False	Peripheral
1a8a	A	84	LYS	0.37604	39	False	False	0	False	Peripheral
1a8a	B	84	LYS	0.36244	39	False	False	0	False	Peripheral
1a8a	C	84	LYS	0.37516	39	False	False	0	False	Peripheral
1a8a	A	85	PRO	0.46339	27	False	False	0	False	Peripheral
1a8a	B	85	PRO	0.46807	27	False	False	0	False	Peripheral
1a8a	C	85	PRO	0.45403	27	False	False	0	False	Peripheral
1a8a	A	86	SER	0.56687	36	False	False	0	False	Peripheral
1a8a	B	86	SER	0.55856	36	False	False	0	False	Peripheral
1a8a	C	86	SER	0.55751	36	False	False	0	False	Peripheral
1a8a	A	87	ARG	1.03211	30	False	False	0	False	Peripheral
1a8a	B	87	ARG	1.05886	30	False	False	0	False	Peripheral
1a8a	C	87	ARG	1.05551	30	False	False	0	False	Peripheral
1a8a	A	88	LEU	0.27616	33	False	False	0	False	Peripheral
1a8a	B	88	LEU	0.29489	33	False	False	0	False	Peripheral
1a8a	C	88	LEU	0.30425	33	False	False	0	False	Peripheral
1a8a	A	9	ASP	0.83720	24	False	False	0	False	Peripheral
1a8a	B	9	ASP	0.80655	24	False	False	0	False	Peripheral
1a8a	C	9	ASP	0.83305	24	False	False	0	False	Peripheral
1a8a	A	90	ASP	0.24404	48	False	False	0	False	Peripheral
1a8a	B	90	ASP	0.23052	48	False	False	0	False	Peripheral
1a8a	C	90	ASP	0.23883	48	False	False	0	False	Peripheral
1a8a	A	92	TYR	0.45882	41	False	False	0	False	Peripheral
1a8a	B	92	TYR	0.45414	41	False	False	0	False	Peripheral
1a8a	C	92	TYR	0.45210	41	False	False	0	False	Peripheral
1a8a	A	95	LYS	0.29770	36	False	False	0	False	Peripheral
1a8a	B	95	LYS	0.29858	36	False	False	0	False	Peripheral
1a8a	C	95	LYS	0.29390	36	False	False	0	False	Peripheral
1a8a	A	96	HIS	0.70942	26	False	False	0	False	Peripheral
1a8a	B	96	HIS	0.71745	26	False	False	0	False	Peripheral
1a8a	C	96	HIS	0.73750	26	False	False	0	False	Peripheral
1a8a	A	99	LYS	0.82794	23	False	False	0	False	Peripheral
1a8a	B	99	LYS	0.82547	23	False	False	0	False	Peripheral
1a8a	C	99	LYS	0.87096	23	False	False	0	False	Peripheral
1a8c	None	1	ASP	0.91340	20	False	False	0	False	Peripheral
1a8c	None	10	CYS	0.26127	47	False	False	0	False	Peripheral
1a8c	None	12	ALA	0.30425	26	True	False	1	False	Peripheral
1a8c	None	13	CYS	0.44520	32	False	False	0	False	Peripheral
1a8c	None	14	HIS	0.30857	47	False	False	0	False	Peripheral
1a8c	None	15	GLN	0.72481	35	False	False	0	False	Peripheral
1a8c	None	16	VAL	0.67871	30	False	False	0	False	Peripheral
1a8c	None	17	GLU	1.19139	18	True	False	0	False	Peripheral
1a8c	None	18	THR	0.79689	21	True	False	0	False	Peripheral
1a8c	None	19	LYS	1.01310	34	False	False	0	False	Peripheral
1a8c	None	2	ALA	0.20595	29	False	False	0	False	Peripheral
1a8c	None	20	VAL	0.57105	24	True	False	1	False	Peripheral
1a8c	None	21	VAL	0.49148	25	False	False	0	False	Peripheral
1a8c	None	26	LYS	0.93503	34	False	False	0	False	Peripheral
1a8c	None	27	ASP	0.30555	36	False	False	0	False	Peripheral
1a8c	None	28	ILE	0.39318	43	False	False	0	False	Peripheral
1a8c	None	3	ASP	0.93173	21	True	False	0	False	Peripheral
1a8c	None	30	ALA	0.26680	28	True	False	0	False	Peripheral
1a8c	None	31	LYS	0.74242	31	False	False	0	False	Peripheral
1a8c	None	32	TYR	0.85253	32	False	False	0	False	Peripheral
1a8c	None	34	ASP	0.35926	27	False	False	0	False	Peripheral
1a8c	None	35	LYS	1.35526	20	True	False	0	False	Peripheral
1a8c	None	36	ASP	0.94525	19	True	False	1	False	Peripheral
1a8c	None	37	ASP	0.80418	22	True	False	0	False	Peripheral
1a8c	None	4	LEU	0.63658	40	False	False	0	False	Peripheral
1a8c	None	40	THR	0.76493	20	True	False	1	False	Peripheral
1a8c	None	41	TYR	1.41222	24	True	False	0	False	Peripheral
1a8c	None	42	LEU	0.27616	34	False	False	0	False	Peripheral
1a8c	None	43	ALA	0.30893	31	False	False	0	False	Peripheral
1a8c	None	45	LYS	0.85874	30	False	False	0	False	Peripheral
1a8c	None	46	ILE	0.51956	38	False	False	0	False	Peripheral
1a8c	None	47	LYS	1.14796	23	False	False	0	False	Peripheral
1a8c	None	50	SER	0.23080	31	False	False	0	False	Peripheral
1a8c	None	51	SER	0.69146	18	True	False	2	False	Peripheral
1a8c	None	53	VAL	0.40254	20	False	False	0	False	Peripheral
1a8c	None	54	TRP	0.45349	28	False	False	0	False	Peripheral
1a8c	None	56	GLN	0.67788	28	False	False	0	False	Peripheral
1a8c	None	57	ILE	0.99231	23	True	False	0	False	Peripheral
1a8c	None	58	PRO	0.66466	23	True	False	1	False	Peripheral
1a8c	None	59	MET	0.43485	40	False	False	0	False	Peripheral
1a8c	None	6	LYS	1.12791	28	True	False	0	False	Peripheral
1a8c	None	60	PRO	0.71615	20	True	False	1	False	Peripheral
1a8c	None	61	PRO	0.78168	17	True	False	0	False	Peripheral
1a8c	None	62	ASN	0.46761	28	False	False	0	False	Peripheral
1a8c	None	63	VAL	0.64594	30	False	False	0	False	Peripheral
1a8c	None	66	SER	0.59270	19	True	False	0	False	Peripheral
1a8c	None	67	ASP	1.16127	14	True	False	0	False	Peripheral
1a8c	None	68	ALA	0.60849	17	True	False	0	False	Peripheral
1a8c	None	69	ASP	0.85044	25	True	False	0	False	Peripheral
1a8c	None	7	LYS	1.15045	25	True	False	0	False	Peripheral
1a8c	None	71	LYS	1.46157	26	False	False	0	False	Peripheral
1a8c	None	72	ALA	0.28552	26	False	False	0	False	Peripheral
1a8c	None	74	ALA	0.22936	41	False	False	0	False	Peripheral
1a8c	None	75	ASP	1.01683	24	True	False	0	False	Peripheral
1a8c	None	76	TRP	0.29868	31	False	False	0	False	Peripheral
1a8c	None	77	ILE	0.35574	40	False	False	0	False	Peripheral
1a8c	None	78	LEU	0.46807	33	False	False	0	False	Peripheral
1a8c	None	79	THR	0.76110	19	True	False	0	False	Peripheral
1a8c	None	8	ASN	0.43034	34	False	False	0	False	Peripheral
1a8c	None	81	LYS	1.66680	16	True	False	0	False	Peripheral
1a8c	None	9	ASN	0.75511	30	False	False	0	False	Peripheral
1aa7	A	1	MET	1.44833	11	True	True	1	True	Peripheral
1aa7	A	10	TYR	0.49462	43	False	False	0	False	Peripheral
1aa7	A	101	ARG	0.61588	30	False	False	0	False	Peripheral
1aa7	A	102	LYS	0.86095	31	False	False	0	False	Peripheral
1aa7	A	104	LYS	0.62914	32	False	False	0	False	Peripheral
1aa7	A	105	ARG	1.29993	22	True	False	1	False	Peripheral
1aa7	A	106	GLU	0.42360	43	False	False	0	False	Peripheral
1aa7	A	107	ILE	1.06721	23	True	False	2	False	Peripheral
1aa7	A	108	THR	0.74600	24	True	False	2	False	Peripheral
1aa7	A	110	HIS	0.88497	23	True	False	1	False	Peripheral
1aa7	A	113	LYS	0.25856	45	False	False	0	False	Peripheral
1aa7	A	114	GLU	1.01546	24	True	False	0	False	Peripheral
1aa7	A	115	ILE	0.32765	37	False	False	0	False	Peripheral
1aa7	A	117	LEU	0.31829	35	False	False	0	False	Peripheral
1aa7	A	118	SER	0.44288	22	True	False	0	False	Peripheral
1aa7	A	119	TYR	0.23963	46	False	False	0	False	Peripheral
1aa7	A	12	LEU	0.32297	34	False	False	0	False	Peripheral
1aa7	A	120	SER	0.53431	30	False	False	0	False	Peripheral
1aa7	A	121	ALA	0.35574	36	False	False	0	False	Peripheral
1aa7	A	13	SER	0.25375	31	False	False	0	False	Peripheral
1aa7	A	134	ARG	0.60722	30	False	False	0	False	Peripheral
1aa7	A	137	ALA	0.55233	30	False	False	0	False	Peripheral
1aa7	A	139	THR	0.48159	30	False	False	0	False	Peripheral
1aa7	A	140	THR	0.58274	23	False	False	0	False	Peripheral
1aa7	A	141	GLU	0.72092	35	False	False	0	False	Peripheral
1aa7	A	152	GLU	0.42638	40	False	False	0	False	Peripheral
1aa7	A	153	GLN	0.40795	39	False	False	0	False	Peripheral
1aa7	A	154	ILE	0.20127	43	False	False	0	False	Peripheral
1aa7	A	156	ASP	0.77227	21	True	False	0	False	Peripheral
1aa7	A	157	SER	0.49370	18	True	False	0	False	Peripheral
1aa7	A	158	GLN	0.91419	18	False	False	0	False	Peripheral
1aa7	A	16	PRO	0.51020	23	False	False	0	False	Peripheral
1aa7	A	17	SER	0.69621	18	True	False	1	False	Peripheral
1aa7	A	19	PRO	0.87530	14	True	False	1	False	Peripheral
1aa7	A	2	SER	0.36581	18	False	False	0	False	Peripheral
1aa7	B	202	SER	0.47927	15	True	False	1	False	Peripheral
1aa7	B	203	LEU	0.52424	22	False	False	0	False	Peripheral
1aa7	B	204	LEU	0.51488	28	False	False	0	False	Peripheral
1aa7	B	205	THR	0.70367	21	True	False	0	False	Peripheral
1aa7	B	206	GLU	0.61439	28	False	False	0	False	Peripheral
1aa7	B	208	GLU	0.23422	39	False	False	0	False	Peripheral
1aa7	B	209	THR	0.65140	23	True	False	0	False	Peripheral
1aa7	A	21	LYS	0.42681	28	False	False	0	False	Peripheral
1aa7	B	210	TYR	0.51960	43	False	False	0	False	Peripheral
1aa7	B	212	LEU	0.29957	37	False	False	0	False	Peripheral
1aa7	B	213	SER	0.27662	32	False	False	0	False	Peripheral
1aa7	B	216	PRO	0.80040	23	False	False	0	False	Peripheral
1aa7	B	217	SER	0.70768	17	True	False	1	False	Peripheral
1aa7	B	219	PRO	0.93147	12	True	False	1	False	Peripheral
1aa7	A	22	ALA	0.42595	21	True	False	0	False	Peripheral
1aa7	B	220	LEU	0.20595	29	False	False	0	False	Peripheral
1aa7	B	221	LYS	0.50347	29	False	False	0	False	Peripheral
1aa7	B	222	ALA	0.41190	22	True	False	0	False	Peripheral
1aa7	B	223	GLU	0.64208	26	False	False	0	False	Peripheral
1aa7	B	226	GLN	0.92074	23	False	False	0	False	Peripheral
1aa7	B	227	ARG	0.67635	37	False	False	0	False	Peripheral
1aa7	B	229	GLU	0.69705	32	False	False	0	False	Peripheral
1aa7	A	23	GLU	0.72204	26	False	False	0	False	Peripheral
1aa7	B	230	ASP	0.49941	27	False	False	0	False	Peripheral
1aa7	B	233	ALA	0.36978	19	True	False	0	False	Peripheral
1aa7	B	235	LYS	1.35859	20	True	False	0	False	Peripheral
1aa7	B	236	ASN	0.30589	39	False	False	0	False	Peripheral
1aa7	B	237	THR	0.40821	32	False	False	0	False	Peripheral
1aa7	B	238	ASP	0.39020	25	True	False	0	False	Peripheral
1aa7	B	240	GLU	0.85856	29	False	False	0	False	Peripheral
1aa7	B	241	VAL	0.73956	21	True	False	0	False	Peripheral
1aa7	B	244	GLU	0.85060	23	False	False	0	False	Peripheral
1aa7	B	245	TRP	0.33595	28	False	False	0	False	Peripheral
1aa7	B	247	LYS	0.86792	32	False	False	0	False	Peripheral
1aa7	B	248	THR	0.49859	18	True	False	0	False	Peripheral
1aa7	B	249	ARG	0.49637	32	False	False	0	False	Peripheral
1aa7	B	250	PRO	0.77232	13	True	False	3	False	Peripheral
1aa7	B	251	ILE	1.03912	17	True	True	1	False	Peripheral
1aa7	B	253	SER	0.41043	29	False	False	0	False	Peripheral
1aa7	B	254	PRO	0.87998	26	False	False	0	False	Peripheral
1aa7	B	255	LEU	0.40722	37	False	False	0	False	Peripheral
1aa7	B	257	LYS	0.28860	44	False	False	0	False	Peripheral
1aa7	A	26	GLN	0.89424	22	True	False	0	False	Peripheral
1aa7	B	266	LEU	0.21999	35	False	False	0	False	Peripheral
1aa7	B	269	PRO	0.51020	25	True	False	1	False	Peripheral
1aa7	A	27	ARG	0.72934	38	False	False	0	False	Peripheral
1aa7	B	270	SER	0.35149	25	False	False	0	False	Peripheral
1aa7	B	271	GLU	0.43739	30	False	False	0	False	Peripheral
1aa7	B	272	ARG	1.00145	21	False	False	0	False	Peripheral
1aa7	B	274	LEU	0.28552	30	False	False	0	False	Peripheral
1aa7	B	275	GLN	0.43475	24	False	False	0	False	Peripheral
1aa7	B	276	ARG	0.29804	41	False	False	0	False	Peripheral
1aa7	B	277	ARG	0.51078	45	False	False	0	False	Peripheral
1aa7	B	278	ARG	0.96725	28	False	False	0	False	Peripheral
1aa7	B	279	PHE	0.21531	33	False	False	0	False	Peripheral
1aa7	B	282	ASN	0.53045	29	False	False	0	False	Peripheral
1aa7	B	287	ASN	0.81873	24	False	False	0	False	Peripheral
1aa7	B	289	ASP	0.58940	29	False	False	0	False	Peripheral
1aa7	A	29	GLU	0.72046	30	False	False	0	False	Peripheral
1aa7	B	291	ASN	0.84251	22	True	False	0	False	Peripheral
1aa7	B	292	ASN	0.26582	39	False	False	0	False	Peripheral
1aa7	B	294	ASP	0.26223	37	False	False	0	False	Peripheral
1aa7	B	295	LYS	0.78933	40	False	False	0	False	Peripheral
1aa7	B	298	LYS	0.70932	36	False	False	0	False	Peripheral
1aa7	A	3	LEU	0.34169	29	False	False	0	False	Peripheral
1aa7	A	30	ASP	0.54259	27	False	False	0	False	Peripheral
1aa7	B	301	ARG	0.52042	32	False	False	0	False	Peripheral
1aa7	B	302	LYS	0.76575	32	False	False	0	False	Peripheral
1aa7	B	304	LYS	0.78634	31	False	False	0	False	Peripheral
1aa7	B	305	ARG	1.41455	21	True	False	1	False	Peripheral
1aa7	B	306	GLU	0.39974	42	False	False	0	False	Peripheral
1aa7	B	307	ILE	1.19359	23	True	False	0	False	Peripheral
1aa7	B	308	THR	0.68779	23	True	False	1	False	Peripheral
1aa7	B	309	PHE	0.23872	40	False	False	0	False	Peripheral
1aa7	B	310	HIS	1.12767	21	True	False	0	False	Peripheral
1aa7	B	313	LYS	0.27614	42	False	False	0	False	Peripheral
1aa7	B	314	GLU	0.89238	26	True	False	0	False	Peripheral
1aa7	B	315	ILE	0.31829	39	False	False	0	False	Peripheral
1aa7	B	317	LEU	0.48680	30	False	False	0	False	Peripheral
1aa7	B	318	SER	0.43668	21	True	False	0	False	Peripheral
1aa7	B	320	SER	0.54572	29	False	False	0	False	Peripheral
1aa7	B	321	ALA	0.27616	34	False	False	0	False	Peripheral
1aa7	A	33	ALA	0.28552	18	True	False	1	False	Peripheral
1aa7	B	334	ARG	0.25469	39	False	False	0	False	Peripheral
1aa7	B	337	ALA	0.51956	32	False	False	0	False	Peripheral
1aa7	B	339	THR	0.54244	30	False	False	0	False	Peripheral
1aa7	B	340	THR	0.50173	21	False	False	0	False	Peripheral
1aa7	B	341	GLU	0.95844	31	False	False	0	False	Peripheral
1aa7	A	35	LYS	1.11415	24	True	False	0	False	Peripheral
1aa7	B	352	GLU	0.65672	40	False	False	0	False	Peripheral
1aa7	B	353	GLN	0.39941	41	False	False	0	False	Peripheral
1aa7	B	354	ILE	0.22936	44	False	False	0	False	Peripheral
1aa7	B	356	ASP	0.77818	22	True	False	0	False	Peripheral
1aa7	B	357	SER	0.57715	18	False	False	0	False	Peripheral
1aa7	B	358	GLN	0.98679	18	False	False	0	False	Peripheral
1aa7	A	36	ASN	0.41498	23	True	False	0	False	Peripheral
1aa7	A	37	THR	0.46167	37	False	False	0	False	Peripheral
1aa7	A	38	ASP	0.46745	26	True	False	0	False	Peripheral
1aa7	A	4	LEU	0.51956	34	False	False	0	False	Peripheral
1aa7	A	40	GLU	1.05685	28	False	False	0	False	Peripheral
1aa7	A	41	VAL	0.76764	19	True	False	0	False	Peripheral
1aa7	A	44	GLU	0.89365	25	False	False	0	False	Peripheral
1aa7	A	45	TRP	0.33709	28	False	False	0	False	Peripheral
1aa7	A	47	LYS	0.81882	34	False	False	0	False	Peripheral
1aa7	A	48	THR	0.46325	19	True	False	0	False	Peripheral
1aa7	A	49	ARG	0.60278	33	False	False	0	False	Peripheral
1aa7	A	5	THR	0.58745	23	False	False	0	False	Peripheral
1aa7	A	50	PRO	0.69743	14	True	False	2	False	Peripheral
1aa7	A	51	ILE	0.79104	20	True	True	0	False	Peripheral
1aa7	A	53	SER	0.39825	26	False	False	0	False	Peripheral
1aa7	A	54	PRO	0.93615	25	False	False	0	False	Peripheral
1aa7	A	55	LEU	0.58977	35	False	False	0	False	Peripheral
1aa7	A	57	LYS	0.28639	41	False	False	0	False	Peripheral
1aa7	A	6	GLU	0.53358	31	False	False	0	False	Peripheral
1aa7	A	66	LEU	0.33233	35	False	False	0	False	Peripheral
1aa7	A	69	PRO	0.23404	27	False	False	0	False	Peripheral
1aa7	A	70	SER	0.38295	22	False	False	0	False	Peripheral
1aa7	A	71	GLU	0.45868	28	False	False	0	False	Peripheral
1aa7	A	72	ARG	0.76759	22	False	False	0	False	Peripheral
1aa7	A	74	LEU	0.25744	30	False	False	0	False	Peripheral
1aa7	A	75	GLN	0.35961	25	False	False	0	False	Peripheral
1aa7	A	76	ARG	0.21794	39	False	False	0	False	Peripheral
1aa7	A	77	ARG	0.48394	44	False	False	0	False	Peripheral
1aa7	A	78	ARG	1.32216	28	False	False	0	False	Peripheral
1aa7	A	79	PHE	0.22936	33	False	False	0	False	Peripheral
1aa7	A	8	GLU	0.22334	38	False	False	0	False	Peripheral
1aa7	A	82	ASN	0.43007	31	False	False	0	False	Peripheral
1aa7	A	85	ASN	0.26169	48	False	False	0	False	Peripheral
1aa7	A	87	ASN	1.04028	27	False	False	0	False	Peripheral
1aa7	A	89	ASP	0.53020	29	False	False	0	False	Peripheral
1aa7	A	9	THR	0.70282	22	False	False	0	False	Peripheral
1aa7	A	90	PRO	0.20127	38	False	False	0	False	Peripheral
1aa7	A	91	ASN	0.68912	25	True	False	0	False	Peripheral
1aa7	A	92	ASN	0.28844	44	False	False	0	False	Peripheral
1aa7	A	94	ASP	0.21595	36	False	False	0	False	Peripheral
1aa7	A	95	LYS	0.77838	40	False	False	0	False	Peripheral
1aa7	A	98	LYS	0.76673	36	False	False	0	False	Peripheral
1ae7	None	1	ASN	0.49763	26	False	False	0	False	Peripheral
1ae7	None	10	GLN	0.51559	36	False	False	0	False	Peripheral
1ae7	None	101	GLU	1.13497	33	False	False	0	False	Peripheral
1ae7	None	104	PHE	0.64594	37	False	False	0	False	Peripheral
1ae7	None	105	CYS	0.37100	40	False	False	0	False	Peripheral
1ae7	None	108	LYS	1.02269	26	True	False	1	False	Peripheral
1ae7	None	110	PRO	0.65530	20	True	False	0	False	Peripheral
1ae7	None	112	ASN	0.65276	28	False	False	0	False	Peripheral
1ae7	None	113	ASN	0.93571	17	True	False	0	False	Peripheral
1ae7	None	114	ALA	0.43063	16	True	False	0	False	Peripheral
1ae7	None	116	TRP	0.77672	29	False	False	0	False	Peripheral
1ae7	None	117	ASN	0.73529	22	True	False	1	False	Peripheral
1ae7	None	119	ASP	0.43845	18	True	False	0	False	Peripheral
1ae7	None	120	THR	0.56311	35	False	False	0	False	Peripheral
1ae7	None	121	LYS	1.31311	16	True	False	1	False	Peripheral
1ae7	None	122	LYS	1.19822	15	True	False	0	False	Peripheral
1ae7	None	123	ARG	0.81334	29	False	False	0	False	Peripheral
1ae7	None	125	GLN	1.53829	20	True	False	0	False	Peripheral
1ae7	None	14	HIS	1.10858	19	True	False	0	False	Peripheral
1ae7	None	16	LYS	1.14125	26	False	False	0	False	Peripheral
1ae7	None	17	ARG	0.43076	28	False	False	0	False	Peripheral
1ae7	None	18	PRO	0.45871	21	True	False	1	False	Peripheral
1ae7	None	2	LEU	0.89402	19	False	False	0	False	Peripheral
1ae7	None	20	TRP	1.45295	17	True	True	0	False	Peripheral
1ae7	None	21	HIS	0.41419	30	False	False	0	False	Peripheral
1ae7	None	23	MET	0.55025	29	True	False	0	False	Peripheral
1ae7	None	24	ASP	0.58947	28	False	False	0	False	Peripheral
1ae7	None	3	VAL	0.90338	16	True	False	2	False	Peripheral
1ae7	None	31	ALA	0.59445	14	True	False	1	False	Peripheral
1ae7	None	34	SER	0.48750	22	False	False	0	False	Peripheral
1ae7	None	36	THR	0.95720	22	True	False	0	False	Peripheral
1ae7	None	40	GLU	0.70786	28	True	False	1	False	Peripheral
1ae7	None	43	ARG	1.19828	34	True	False	1	False	Peripheral
1ae7	None	46	LYS	0.64787	38	False	False	0	False	Peripheral
1ae7	None	47	ILE	1.03912	33	False	False	0	False	Peripheral
1ae7	None	49	ASP	0.52460	32	False	False	0	False	Peripheral
1ae7	None	50	ASP	0.79718	26	False	False	0	False	Peripheral
1ae7	None	51	CYS	0.29181	38	False	False	0	False	Peripheral
1ae7	None	52	TYR	0.35574	36	False	False	0	False	Peripheral
1ae7	None	53	ASP	0.85684	23	False	False	0	False	Peripheral
1ae7	None	54	GLU	0.78103	28	True	False	1	False	Peripheral
1ae7	None	57	LYS	1.30710	17	True	False	0	False	Peripheral
1ae7	None	59	LYS	0.86264	25	True	False	0	False	Peripheral
1ae7	None	6	SER	0.28933	32	False	False	0	False	Peripheral
1ae7	None	67	PHE	0.47743	27	False	False	0	False	Peripheral
1ae7	None	68	PRO	1.05316	14	True	False	2	False	Peripheral
1ae7	None	69	LYS	0.21248	29	False	False	0	False	Peripheral
1ae7	None	7	TYR	1.18082	30	False	False	0	False	Peripheral
1ae7	None	70	MET	0.95993	23	True	False	0	False	Peripheral
1ae7	None	71	SER	0.40286	15	True	False	2	False	Peripheral
1ae7	None	72	ALA	0.44467	21	True	False	2	False	Peripheral
1ae7	None	74	ASP	0.53390	30	True	False	1	False	Peripheral
1ae7	None	75	TYR	0.45981	43	False	False	0	False	Peripheral
1ae7	None	76	TYR	1.22545	21	True	True	1	True	Peripheral
1ae7	None	77	CYS	0.46185	27	True	False	1	False	Peripheral
1ae7	None	79	GLU	1.47889	8	True	False	3	False	Peripheral
1ae7	None	80	ASN	0.57848	17	True	False	1	False	Peripheral
1ae7	None	83	TYR	0.93295	29	False	False	0	False	Peripheral
1ae7	None	85	ARG	1.02967	23	False	False	0	False	Peripheral
1ae7	None	87	ILE	1.17486	17	True	True	0	False	Peripheral
1ae7	None	88	LYS	1.55138	13	True	False	3	False	Peripheral
1ae7	None	89	LYS	0.94440	29	False	False	0	False	Peripheral
1ae7	None	90	LYS	1.38368	23	True	False	1	False	Peripheral
1ae7	None	91	CYS	0.42103	35	False	False	0	False	Peripheral
1ae7	None	93	ARG	0.74206	35	False	False	0	False	Peripheral
1ae7	None	94	PHE	0.44467	40	False	False	0	False	Peripheral
1ae7	None	97	ASP	0.54959	35	False	False	0	False	Peripheral
1ag7	A	1	ALA	0.56637	11	True	False	1	False	Peripheral
1ag7	A	12	GLN	1.45334	23	True	False	1	False	Peripheral
1ag7	A	14	CYS	0.36049	25	False	False	0	False	Peripheral
1ag7	A	15	MET	1.54256	13	True	True	0	True	Peripheral
1ag7	A	17	LEU	0.21999	39	False	False	0	False	Peripheral
1ag7	A	18	ARG	1.05530	29	False	False	0	False	Peripheral
1ag7	A	19	CYS	0.20434	31	False	False	0	False	Peripheral
1ag7	A	2	CYS	0.43277	22	False	False	0	False	Peripheral
1ag7	A	21	ARG	1.63923	19	True	False	0	False	Peripheral
1ag7	A	23	ASN	1.12955	11	True	False	0	False	Peripheral
1ag7	A	24	PRO	0.87062	14	True	False	0	False	Peripheral
1ag7	A	25	GLN	0.63492	23	False	False	0	False	Peripheral
1ag7	A	26	LYS	0.98793	32	False	False	0	False	Peripheral
1ag7	A	28	ILE	0.56169	29	False	False	0	False	Peripheral
1ag7	A	30	ALA	0.36042	22	True	False	1	False	Peripheral
1ag7	A	31	HIS	1.44099	15	True	False	1	False	Peripheral
1ag7	A	33	ASP	0.75843	8	True	False	0	False	Peripheral
1ag7	A	34	VAL	1.49806	6	True	False	1	False	Peripheral
1ag7	A	5	ARG	1.55857	26	True	False	0	False	Peripheral
1ag7	A	7	SER	0.44288	29	True	False	0	False	Peripheral
1ag7	A	8	ARG	1.06105	30	False	False	0	False	Peripheral
1ag7	A	9	CYS	0.33294	31	False	False	0	False	Peripheral
1agg	None	1	GLU	1.09721	7	True	False	1	False	Peripheral
1agg	None	11	LYS	1.39075	26	True	False	3	False	Peripheral
1agg	None	13	THR	0.66879	25	False	False	0	False	Peripheral
1agg	None	14	TRP	1.09776	23	True	False	0	False	Peripheral
1agg	None	17	THR	0.54945	26	False	False	0	False	Peripheral
1agg	None	18	LYS	0.78917	36	False	False	0	False	Peripheral
1agg	None	2	ASP	1.19139	9	True	False	0	False	Peripheral
1agg	None	20	CYS	0.37131	26	False	False	0	False	Peripheral
1agg	None	21	ARG	1.61510	26	True	False	1	False	Peripheral
1agg	None	23	ARG	0.76414	46	False	False	0	False	Peripheral
1agg	None	26	ARG	1.19149	28	False	False	0	False	Peripheral
1agg	None	28	SER	0.25090	24	False	False	0	False	Peripheral
1agg	None	29	MET	1.37905	13	True	True	4	False	Peripheral
1agg	None	3	ASN	0.83789	13	True	False	0	False	Peripheral
1agg	None	30	ILE	1.09997	13	True	True	1	False	Peripheral
1agg	None	32	THR	0.92169	17	True	False	2	False	Peripheral
1agg	None	33	ASN	1.06609	22	True	False	1	False	Peripheral
1agg	None	35	GLU	0.59718	33	False	False	0	False	Peripheral
1agg	None	37	THR	0.24340	38	False	False	0	False	Peripheral
1agg	None	38	PRO	0.44467	25	True	False	2	False	Peripheral
1agg	None	39	ARG	1.35794	26	True	False	1	False	Peripheral
1agg	None	4	CYS	0.36110	26	False	False	0	False	Peripheral
1agg	None	40	LEU	0.38850	28	False	False	0	False	Peripheral
1agg	None	41	ILE	1.38550	12	True	True	5	True	Peripheral
1agg	None	42	MET	1.27254	10	True	True	4	False	Peripheral
1agg	None	43	GLU	1.15186	13	True	False	2	False	Peripheral
1agg	None	45	LEU	0.91274	25	True	False	3	False	Peripheral
1agg	None	46	SER	0.21081	26	True	False	2	False	Peripheral
1agg	None	47	PHE	1.30592	16	True	True	3	False	Peripheral
1agg	None	48	ALA	0.55955	22	False	False	0	False	Peripheral
1agg	None	6	ALA	0.49148	20	True	False	1	False	Peripheral
1agg	None	7	GLU	1.00807	31	True	False	1	False	Peripheral
1agg	None	8	ASP	0.65750	30	True	False	1	False	Peripheral
1agg	None	9	TYR	1.35144	19	True	True	2	False	Peripheral
1ahl	None	11	PRO	0.72083	14	True	False	0	False	Peripheral
1ahl	None	12	SER	0.79707	13	True	False	2	False	Peripheral
1ahl	None	13	VAL	0.44467	16	True	False	0	False	Peripheral
1ahl	None	14	ARG	1.85990	10	True	False	0	False	Peripheral
1ahl	None	16	ASN	0.71508	23	False	False	0	False	Peripheral
1ahl	None	17	THR	0.68462	19	True	False	1	False	Peripheral
1ahl	None	18	LEU	0.66934	26	True	False	1	False	Peripheral
1ahl	None	19	SER	0.55881	28	False	False	0	False	Peripheral
1ahl	None	2	VAL	0.80040	18	True	False	3	False	Peripheral
1ahl	None	21	THR	0.32473	42	False	False	0	False	Peripheral
1ahl	None	22	LEU	0.38382	41	False	False	0	False	Peripheral
1ahl	None	23	TRP	0.49148	37	False	False	0	False	Peripheral
1ahl	None	24	LEU	1.02976	20	True	True	2	True	Peripheral
1ahl	None	25	TYR	1.24787	23	True	False	1	False	Peripheral
1ahl	None	26	PRO	0.89402	14	True	False	3	False	Peripheral
1ahl	None	27	SER	0.63293	19	True	False	0	False	Peripheral
1ahl	None	3	SER	0.33230	27	False	False	0	False	Peripheral
1ahl	None	31	SER	0.81566	10	True	False	2	False	Peripheral
1ahl	None	33	TRP	0.37189	30	False	False	0	False	Peripheral
1ahl	None	34	HIS	0.91774	20	True	False	0	False	Peripheral
1ahl	None	35	ASN	0.72425	29	False	False	0	False	Peripheral
1ahl	None	37	LYS	0.31598	43	False	False	0	False	Peripheral
1ahl	None	38	ALA	0.42595	17	True	False	0	False	Peripheral
1ahl	None	39	HIS	1.38943	18	True	False	0	False	Peripheral
1ahl	None	41	PRO	0.26212	26	False	False	0	False	Peripheral
1ahl	None	42	THR	0.96822	11	True	False	1	False	Peripheral
1ahl	None	43	ILE	1.24507	13	True	True	2	False	Peripheral
1ahl	None	45	TRP	0.98675	43	False	False	0	False	Peripheral
1ahl	None	48	LYS	0.71985	36	False	False	0	False	Peripheral
1ahl	None	49	GLN	1.26585	20	True	False	0	False	Peripheral
1ahl	None	5	LEU	0.87998	35	False	False	0	False	Peripheral
1ahl	None	7	ASP	0.62916	26	False	False	0	False	Peripheral
1ahl	None	8	SER	0.61466	29	False	False	0	False	Peripheral
1aho	A	1	VAL	0.74892	23	True	False	0	False	Peripheral
1aho	A	10	VAL	0.77232	16	True	False	1	False	Peripheral
1aho	A	11	ASN	0.21523	30	False	False	0	False	Peripheral
1aho	A	12	CYS	0.20549	29	False	False	0	False	Peripheral
1aho	A	14	TYR	0.54241	38	False	False	0	False	Peripheral
1aho	A	15	PHE	1.35741	25	True	False	1	False	Peripheral
1aho	A	18	ARG	1.53537	20	True	False	3	False	Peripheral
1aho	A	19	ASN	0.78130	31	True	False	2	False	Peripheral
1aho	A	2	LYS	0.51415	27	True	False	0	False	Peripheral
1aho	A	20	ALA	0.50552	22	True	False	1	False	Peripheral
1aho	A	21	TYR	0.67143	31	True	False	1	False	Peripheral
1aho	A	23	ASN	0.59799	37	False	False	0	False	Peripheral
1aho	A	24	GLU	0.97491	25	True	False	1	False	Peripheral
1aho	A	25	GLU	0.26632	40	False	False	0	False	Peripheral
1aho	A	27	THR	0.42145	28	True	False	0	False	Peripheral
1aho	A	28	LYS	1.02831	18	True	False	1	False	Peripheral
1aho	A	29	LEU	0.50552	34	False	False	0	False	Peripheral
1aho	A	3	ASP	0.51042	26	True	False	1	False	Peripheral
1aho	A	30	LYS	0.63190	26	True	False	0	False	Peripheral
1aho	A	32	GLU	0.71011	27	True	False	1	False	Peripheral
1aho	A	33	SER	0.29000	28	True	False	2	False	Peripheral
1aho	A	35	TYR	0.67209	35	True	False	2	False	Peripheral
1aho	A	37	GLN	0.54921	38	False	False	0	False	Peripheral
1aho	A	38	TRP	1.43080	23	True	False	1	False	Peripheral
1aho	A	39	ALA	0.51488	16	True	False	3	False	Peripheral
1aho	A	41	PRO	0.62722	17	True	False	0	False	Peripheral
1aho	A	42	TYR	0.65046	37	False	False	0	False	Peripheral
1aho	A	47	TYR	0.51637	42	False	False	0	False	Peripheral
1aho	A	49	TYR	0.86735	29	True	False	1	False	Peripheral
1aho	A	5	TYR	0.44123	40	False	False	0	False	Peripheral
1aho	A	50	LYS	0.83785	28	True	False	1	False	Peripheral
1aho	A	52	PRO	0.20595	22	False	False	0	False	Peripheral
1aho	A	53	ASP	0.82330	15	True	False	0	False	Peripheral
1aho	A	54	HIS	1.15001	16	True	False	0	False	Peripheral
1aho	A	56	ARG	1.28675	28	False	False	0	False	Peripheral
1aho	A	60	PRO	0.99231	9	True	False	0	False	Peripheral
1aho	A	62	ARG	1.52848	15	True	False	0	False	Peripheral
1aho	A	63	CYS	0.21823	25	False	False	0	False	Peripheral
1aho	A	64	HIS	1.45993	13	True	False	1	False	Peripheral
1aho	A	8	ASP	0.50602	22	False	False	0	False	Peripheral
1aho	A	9	ASP	0.84356	13	True	False	2	False	Peripheral
1ale	A	1	ALA	0.52424	9	True	False	1	False	Peripheral
1ale	A	10	ASN	0.70245	22	False	False	0	False	Peripheral
1ale	A	11	THR	0.87559	18	True	False	0	False	Peripheral
1ale	A	12	LEU	1.07189	20	True	True	2	False	Peripheral
1ale	A	13	GLU	0.95725	21	False	False	0	False	Peripheral
1ale	A	14	ASP	0.87233	20	True	False	0	False	Peripheral
1ale	A	15	LYS	1.32848	18	True	False	2	False	Peripheral
1ale	A	16	ALA	0.51956	13	True	False	3	False	Peripheral
1ale	A	17	ARG	1.47431	16	True	False	1	False	Peripheral
1ale	A	18	GLU	1.41712	11	True	False	0	False	Peripheral
1ale	A	2	LEU	1.13742	13	True	True	1	False	Peripheral
1ale	A	3	ASP	0.96238	15	True	False	0	False	Peripheral
1ale	A	4	LYS	1.56693	15	True	False	3	False	Peripheral
1ale	A	5	LEU	1.18422	16	True	True	3	True	Peripheral
1ale	A	6	LYS	1.10866	18	False	False	0	False	Peripheral
1ale	A	7	GLU	1.04604	18	True	False	0	False	Peripheral
1ale	A	8	PHE	1.31997	20	True	True	2	False	Peripheral
1alf	A	1	SER	0.84828	11	True	False	1	False	Peripheral
1alf	A	10	GLU	1.22342	21	True	False	0	False	Peripheral
1alf	A	11	THR	0.35936	22	False	False	0	False	Peripheral
1alf	A	12	PHE	1.32933	21	True	True	2	True	Peripheral
1alf	A	13	GLN	1.02496	22	True	False	0	False	Peripheral
1alf	A	14	LYS	0.91626	22	False	False	0	False	Peripheral
1alf	A	15	VAL	0.78168	18	True	False	4	False	Peripheral
1alf	A	16	LYS	1.07192	17	True	False	2	False	Peripheral
1alf	A	17	GLU	1.23992	18	True	False	0	False	Peripheral
1alf	A	18	LYS	1.18532	14	True	False	1	False	Peripheral
1alf	A	19	LEU	1.44157	11	True	True	1	False	Peripheral
1alf	A	2	ALA	0.12170	16	True	False	0	False	Peripheral
1alf	A	3	LYS	1.45478	15	True	False	1	False	Peripheral
1alf	A	4	MET	1.23118	17	True	True	1	False	Peripheral
1alf	A	5	ARG	1.46154	17	True	False	3	False	Peripheral
1alf	A	6	GLU	1.15145	20	True	False	0	False	Peripheral
1alf	A	7	TRP	1.44102	22	False	False	0	False	Peripheral
1alf	A	8	PHE	1.39954	23	True	False	2	False	Peripheral
1alf	A	9	SER	0.62283	21	True	False	1	False	Peripheral
1ann	A	101	ALA	0.59445	7	True	False	3	False	Peripheral
1ann	A	104	ASP	0.55684	33	False	False	0	False	Peripheral
1ann	A	105	GLU	0.61062	38	False	False	0	False	Peripheral
1ann	A	11	SER	0.79179	10	True	False	1	False	Peripheral
1ann	A	116	THR	0.39364	23	False	False	0	False	Peripheral
1ann	A	117	PRO	0.21531	28	False	False	0	False	Peripheral
1ann	A	118	GLU	0.67326	20	False	False	0	False	Peripheral
1ann	A	119	GLU	0.58749	31	False	False	0	False	Peripheral
1ann	A	121	ARG	1.27257	28	False	False	0	False	Peripheral
1ann	A	122	ARG	1.05918	34	False	False	0	False	Peripheral
1ann	A	124	ASN	0.40047	36	False	False	0	False	Peripheral
1ann	A	125	GLN	0.98451	28	True	False	2	False	Peripheral
1ann	A	126	THR	0.28057	39	False	False	0	False	Peripheral
1ann	A	128	GLN	0.76845	30	True	False	0	False	Peripheral
1ann	A	129	LEU	0.95955	23	True	False	0	False	Peripheral
1ann	A	13	PHE	0.28084	29	False	False	0	False	Peripheral
1ann	A	130	GLN	0.60625	28	False	False	0	False	Peripheral
1ann	A	131	TYR	0.38467	29	False	False	0	False	Peripheral
1ann	A	133	ARG	0.71779	23	True	False	0	False	Peripheral
1ann	A	134	SER	0.34247	30	True	False	0	False	Peripheral
1ann	A	136	GLU	0.69368	35	False	False	0	False	Peripheral
1ann	A	137	ASP	0.72750	25	True	False	0	False	Peripheral
1ann	A	14	ASN	0.65954	24	True	False	0	False	Peripheral
1ann	A	140	ARG	1.00912	30	True	False	0	False	Peripheral
1ann	A	141	SER	0.44095	25	True	False	0	False	Peripheral
1ann	A	142	ASP	0.25023	37	False	False	0	False	Peripheral
1ann	A	144	SER	0.51412	22	True	False	1	False	Peripheral
1ann	A	145	PHE	1.58677	20	True	True	0	False	Peripheral
1ann	A	146	MET	0.48304	36	False	False	0	False	Peripheral
1ann	A	148	GLN	0.37341	36	False	False	0	False	Peripheral
1ann	A	149	ARG	0.94455	35	False	False	0	False	Peripheral
1ann	A	152	VAL	0.20127	37	False	False	0	False	Peripheral
1ann	A	153	SER	0.24819	41	False	False	0	False	Peripheral
1ann	A	156	ALA	0.40254	30	False	False	0	False	Peripheral
1ann	A	159	ARG	0.37506	41	False	False	0	False	Peripheral
1ann	A	16	ALA	0.31829	32	True	False	0	False	Peripheral
1ann	A	160	ASP	0.52626	31	False	False	0	False	Peripheral
1ann	A	161	GLU	0.72982	21	False	False	0	False	Peripheral
1ann	A	162	SER	0.40965	21	True	False	1	False	Peripheral
1ann	A	163	ASN	0.87522	19	True	False	1	False	Peripheral
1ann	A	164	TYR	1.40609	21	True	True	0	False	Peripheral
1ann	A	165	LEU	0.31829	31	False	False	0	False	Peripheral
1ann	A	166	ASP	0.47766	24	False	False	0	False	Peripheral
1ann	A	167	ASP	0.76956	20	True	False	1	False	Peripheral
1ann	A	168	ALA	0.52892	16	True	False	1	False	Peripheral
1ann	A	169	LEU	0.59913	30	False	False	0	False	Peripheral
1ann	A	17	GLU	0.99166	24	True	False	0	False	Peripheral
1ann	A	171	ARG	1.34416	30	True	False	0	False	Peripheral
1ann	A	172	GLN	0.95982	28	False	False	0	False	Peripheral
1ann	A	175	GLN	0.64594	30	True	False	0	False	Peripheral
1ann	A	176	ASP	0.31305	37	False	False	0	False	Peripheral
1ann	A	178	TYR	0.68421	40	False	False	0	False	Peripheral
1ann	A	179	GLU	0.90266	31	True	False	0	False	Peripheral
1ann	A	182	GLU	0.84952	24	True	False	0	False	Peripheral
1ann	A	183	LYS	1.06602	25	True	False	0	False	Peripheral
1ann	A	184	LYS	1.17536	23	True	False	1	False	Peripheral
1ann	A	187	THR	0.78007	25	True	False	1	False	Peripheral
1ann	A	188	ASP	0.66830	26	True	False	0	False	Peripheral
1ann	A	189	GLU	0.39921	30	False	False	0	False	Peripheral
1ann	A	190	VAL	0.69275	20	True	False	0	False	Peripheral
1ann	A	191	LYS	1.03978	31	False	False	0	False	Peripheral
1ann	A	194	THR	0.54090	29	False	False	0	False	Peripheral
1ann	A	198	SER	0.38696	30	False	False	0	False	Peripheral
1ann	A	199	ARG	0.45099	48	False	False	0	False	Peripheral
1ann	A	20	GLN	1.04097	31	True	False	0	False	Peripheral
1ann	A	201	ARG	1.07959	33	False	False	0	False	Peripheral
1ann	A	202	ASN	0.42095	28	False	False	0	False	Peripheral
1ann	A	205	LEU	0.42595	28	False	False	0	False	Peripheral
1ann	A	206	HIS	0.64371	40	False	False	0	False	Peripheral
1ann	A	209	ASP	0.82407	29	False	False	0	False	Peripheral
1ann	A	21	THR	0.50556	35	False	False	0	False	Peripheral
1ann	A	210	GLU	0.28655	41	False	False	0	False	Peripheral
1ann	A	212	LYS	0.95334	31	False	False	0	False	Peripheral
1ann	A	213	ARG	1.25606	24	True	False	0	False	Peripheral
1ann	A	214	ILE	0.20595	36	False	False	0	False	Peripheral
1ann	A	216	GLN	1.31069	15	True	False	1	False	Peripheral
1ann	A	217	LYS	0.85018	28	False	False	0	False	Peripheral
1ann	A	218	ASP	0.46910	28	False	False	0	False	Peripheral
1ann	A	220	GLU	0.43877	29	False	False	0	False	Peripheral
1ann	A	221	GLN	0.96989	24	False	False	0	False	Peripheral
1ann	A	224	LYS	0.86290	27	False	False	0	False	Peripheral
1ann	A	225	SER	0.40456	25	True	False	1	False	Peripheral
1ann	A	226	GLU	0.36626	32	False	False	0	False	Peripheral
1ann	A	228	SER	0.72053	21	True	False	1	False	Peripheral
1ann	A	23	ARG	0.65507	35	False	False	0	False	Peripheral
1ann	A	230	SER	0.21292	40	False	False	0	False	Peripheral
1ann	A	231	PHE	0.21063	39	False	False	0	False	Peripheral
1ann	A	233	ASP	0.76956	36	False	False	0	False	Peripheral
1ann	A	24	LYS	1.45600	24	True	False	1	False	Peripheral
1ann	A	240	LYS	0.47167	40	False	False	0	False	Peripheral
1ann	A	243	ARG	0.56635	33	False	False	0	False	Peripheral
1ann	A	244	ASN	0.49761	30	False	False	0	False	Peripheral
1ann	A	245	LYS	0.48924	42	False	False	0	False	Peripheral
1ann	A	251	GLU	0.33125	38	False	False	0	False	Peripheral
1ann	A	252	ARG	0.52446	41	False	False	0	False	Peripheral
1ann	A	254	TYR	0.55540	36	False	False	0	False	Peripheral
1ann	A	255	LYS	1.08606	26	False	False	0	False	Peripheral
1ann	A	258	LYS	0.93636	27	False	False	0	False	Peripheral
1ann	A	260	LEU	1.41358	8	True	True	1	True	Peripheral
1ann	A	263	ASP	0.76910	30	False	False	0	False	Peripheral
1ann	A	264	ASP	0.35050	35	False	False	0	False	Peripheral
1ann	A	265	ASP	0.65546	34	False	False	0	False	Peripheral
1ann	A	27	LYS	1.12076	24	True	False	0	False	Peripheral
1ann	A	276	GLU	0.52203	35	False	False	0	False	Peripheral
1ann	A	277	ILE	0.63658	32	False	False	0	False	Peripheral
1ann	A	280	LEU	0.68807	27	False	False	0	False	Peripheral
1ann	A	281	ASP	0.60126	35	False	False	0	False	Peripheral
1ann	A	283	ARG	0.27349	44	False	False	0	False	Peripheral
1ann	A	284	ALA	0.42127	34	False	False	0	False	Peripheral
1ann	A	285	ASN	0.22902	41	False	False	0	False	Peripheral
1ann	A	287	LYS	0.69925	34	False	False	0	False	Peripheral
1ann	A	288	ARG	1.12960	25	True	False	0	False	Peripheral
1ann	A	289	LEU	0.38382	29	False	False	0	False	Peripheral
1ann	A	29	LEU	1.46975	8	True	True	1	False	Peripheral
1ann	A	290	TYR	0.32329	32	False	False	0	False	Peripheral
1ann	A	292	LYS	0.84215	25	True	False	1	False	Peripheral
1ann	A	295	TYR	0.66179	35	False	False	0	False	Peripheral
1ann	A	296	SER	0.25065	26	True	False	1	False	Peripheral
1ann	A	297	PHE	0.25276	39	False	False	0	False	Peripheral
1ann	A	299	LYS	0.97389	30	True	False	0	False	Peripheral
1ann	A	301	ASP	0.20923	38	False	False	0	False	Peripheral
1ann	A	303	SER	0.69818	19	True	False	2	False	Peripheral
1ann	A	305	ASP	0.36032	39	False	False	0	False	Peripheral
1ann	A	306	TYR	0.21531	40	False	False	0	False	Peripheral
1ann	A	307	ARG	0.69172	32	False	False	0	False	Peripheral
1ann	A	308	LYS	0.76549	35	False	False	0	False	Peripheral
1ann	A	311	LEU	0.21531	37	False	False	0	False	Peripheral
1ann	A	312	ILE	0.23872	35	False	False	0	False	Peripheral
1ann	A	317	ASP	0.61709	22	True	False	0	False	Peripheral
1ann	A	318	ASP	0.26797	30	False	False	0	False	Peripheral
1ann	A	32	ASP	0.71043	31	False	False	0	False	Peripheral
1ann	A	33	GLU	0.57318	38	False	False	0	False	Peripheral
1ann	A	34	ASP	0.49092	25	True	False	1	False	Peripheral
1ann	A	38	ASN	0.72186	28	False	False	0	False	Peripheral
1ann	A	42	TYR	0.96572	30	False	False	0	False	Peripheral
1ann	A	43	ARG	0.36250	46	False	False	0	False	Peripheral
1ann	A	45	THR	0.23225	43	False	False	0	False	Peripheral
1ann	A	46	ALA	0.53360	25	False	False	0	False	Peripheral
1ann	A	49	GLN	0.41117	31	False	False	0	False	Peripheral
1ann	A	50	GLU	1.01775	36	False	False	0	False	Peripheral
1ann	A	52	ARG	0.66646	39	False	False	0	False	Peripheral
1ann	A	53	THR	0.81231	30	False	False	0	False	Peripheral
1ann	A	56	LYS	0.97630	29	False	False	0	False	Peripheral
1ann	A	57	THR	0.76958	24	True	False	1	False	Peripheral
1ann	A	58	THR	0.45256	32	False	False	0	False	Peripheral
1ann	A	59	ILE	0.20127	35	False	False	0	False	Peripheral
1ann	A	61	ARG	0.91223	28	False	False	0	False	Peripheral
1ann	A	62	ASP	0.49796	25	False	False	0	False	Peripheral
1ann	A	64	MET	0.28084	28	False	False	0	False	Peripheral
1ann	A	65	ASP	0.86423	19	False	False	0	False	Peripheral
1ann	A	68	LYS	0.80985	28	False	False	0	False	Peripheral
1ann	A	69	SER	0.49687	22	True	False	1	False	Peripheral
1ann	A	70	GLU	0.32657	40	False	False	0	False	Peripheral
1ann	A	72	SER	0.76424	20	False	False	0	False	Peripheral
1ann	A	74	ASN	0.45770	38	False	False	0	False	Peripheral
1ann	A	76	GLU	0.44852	30	False	False	0	False	Peripheral
1ann	A	77	GLN	0.46658	32	False	False	0	False	Peripheral
1ann	A	8	LYS	1.30198	24	False	False	0	False	Peripheral
1ann	A	80	LEU	0.32297	34	False	False	0	False	Peripheral
1ann	A	85	PRO	0.45871	28	False	False	0	False	Peripheral
1ann	A	86	THR	0.82575	32	False	False	0	False	Peripheral
1ann	A	87	VAL	0.37446	35	False	False	0	False	Peripheral
1ann	A	88	LEU	0.36510	31	False	False	0	False	Peripheral
1ann	A	89	TYR	0.21366	37	False	False	0	False	Peripheral
1ann	A	9	ALA	0.36042	27	False	False	0	False	Peripheral
1ann	A	92	GLN	0.62531	33	False	False	0	False	Peripheral
1ann	A	95	ARG	0.45409	31	False	False	0	False	Peripheral
1ann	A	96	LYS	0.80613	28	False	False	0	False	Peripheral
1ann	A	99	LYS	0.57253	24	False	False	0	False	Peripheral
1ans	None	1	ARG	1.69449	14	True	False	0	False	Peripheral
1ans	None	12	PRO	0.58977	13	True	False	3	False	Peripheral
1ans	None	13	TRP	1.14712	20	True	True	1	False	Peripheral
1ans	None	15	GLN	1.03775	29	True	False	0	False	Peripheral
1ans	None	16	ASN	0.70401	28	True	False	0	False	Peripheral
1ans	None	18	TYR	0.37042	39	False	False	0	False	Peripheral
1ans	None	19	PRO	0.36042	23	True	False	0	False	Peripheral
1ans	None	2	SER	0.43345	20	True	False	0	False	Peripheral
1ans	None	20	GLU	1.24749	15	True	False	2	False	Peripheral
1ans	None	22	CYS	0.56322	17	True	True	1	False	Peripheral
1ans	None	23	SER	0.74907	13	True	False	2	False	Peripheral
1ans	None	25	PRO	0.82381	15	True	False	0	False	Peripheral
1ans	None	26	LYS	0.97576	20	True	False	0	False	Peripheral
1ans	None	27	VAL	1.04128	21	True	False	0	False	Peripheral
1ans	None	5	PRO	0.27616	29	True	False	2	False	Peripheral
1ans	None	7	TYR	1.46001	18	True	True	3	True	Peripheral
1ans	None	8	TRP	1.11992	25	True	False	1	False	Peripheral
1aod	None	101	SER	0.34807	29	False	False	0	False	Peripheral
1aod	None	103	SER	0.45513	26	True	False	2	False	Peripheral
1aod	None	107	GLU	1.04003	25	True	False	2	False	Peripheral
1aod	None	108	THR	0.39164	31	False	False	0	False	Peripheral
1aod	None	111	GLN	0.88425	26	True	False	1	False	Peripheral
1aod	None	114	LYS	0.98335	22	True	False	1	False	Peripheral
1aod	None	115	LYS	0.82352	26	True	False	1	False	Peripheral
1aod	None	117	PRO	0.67403	25	True	False	0	False	Peripheral
1aod	None	118	LYS	0.93761	35	False	False	0	False	Peripheral
1aod	None	126	LYS	0.45664	39	False	False	0	False	Peripheral
1aod	None	129	GLN	0.79586	32	False	False	0	False	Peripheral
1aod	None	130	ASN	0.46276	28	False	False	0	False	Peripheral
1aod	None	131	SER	0.64697	20	True	False	2	False	Peripheral
1aod	None	132	ASN	0.77662	30	False	False	0	False	Peripheral
1aod	None	133	ASP	0.60925	25	True	False	1	False	Peripheral
1aod	None	134	SER	0.34162	26	True	False	2	False	Peripheral
1aod	None	137	TYR	1.54835	21	True	True	0	False	Peripheral
1aod	None	138	ARG	1.11137	31	False	False	0	False	Peripheral
1aod	None	140	GLN	0.37265	31	False	False	0	False	Peripheral
1aod	None	141	PRO	0.68339	19	True	False	3	False	Peripheral
1aod	None	144	ASN	0.65788	25	True	False	0	False	Peripheral
1aod	None	145	ILE	0.78636	27	True	False	0	False	Peripheral
1aod	None	146	TYR	0.37615	32	False	False	0	False	Peripheral
1aod	None	147	LYS	0.92622	29	False	False	0	False	Peripheral
1aod	None	148	ASP	0.99864	20	True	False	1	False	Peripheral
1aod	None	149	TYR	0.57848	39	False	False	0	False	Peripheral
1aod	None	151	TYR	0.34649	45	False	False	0	False	Peripheral
1aod	None	152	THR	0.21531	42	False	False	0	False	Peripheral
1aod	None	154	PRO	0.54296	20	True	False	0	False	Peripheral
1aod	None	155	ARG	1.17708	28	False	False	0	False	Peripheral
1aod	None	156	THR	0.88885	18	True	False	0	False	Peripheral
1aod	None	157	ASP	0.45380	23	False	False	0	False	Peripheral
1aod	None	158	THR	0.87949	18	True	False	0	False	Peripheral
1aod	None	159	SER	0.40642	19	True	False	0	False	Peripheral
1aod	None	160	ASN	0.70791	27	False	False	0	False	Peripheral
1aod	None	161	LYS	1.14067	26	False	False	0	False	Peripheral
1aod	None	164	THR	0.31062	32	False	False	0	False	Peripheral
1aod	None	166	LYS	1.14489	22	True	False	0	False	Peripheral
1aod	None	167	ASP	0.55037	33	False	False	0	False	Peripheral
1aod	None	171	LYS	0.57147	42	False	False	0	False	Peripheral
1aod	None	177	GLU	0.40931	38	False	False	0	False	Peripheral
1aod	None	179	HIS	0.77971	29	False	False	0	False	Peripheral
1aod	None	181	LYS	1.20160	23	True	False	0	False	Peripheral
1aod	None	182	LYS	0.73045	28	False	False	0	False	Peripheral
1aod	None	183	PRO	0.29957	42	False	False	0	False	Peripheral
1aod	None	185	VAL	0.25744	33	False	False	0	False	Peripheral
1aod	None	187	ASN	0.97412	23	True	False	0	False	Peripheral
1aod	None	188	SER	0.52949	19	True	False	1	False	Peripheral
1aod	None	189	ARG	0.81669	33	False	False	0	False	Peripheral
1aod	None	190	LYS	0.33028	42	False	False	0	False	Peripheral
1aod	None	193	MET	0.21593	48	False	False	0	False	Peripheral
1aod	None	194	GLN	0.41033	39	False	False	0	False	Peripheral
1aod	None	198	PRO	0.87530	16	True	False	0	False	Peripheral
1aod	None	201	VAL	0.45403	34	False	False	0	False	Peripheral
1aod	None	202	ILE	0.25744	30	False	False	0	False	Peripheral
1aod	None	204	ASP	0.41702	29	False	False	0	False	Peripheral
1aod	None	205	ASP	0.42954	35	False	False	0	False	Peripheral
1aod	None	206	TYR	1.16770	30	False	False	0	False	Peripheral
1aod	None	207	ASN	1.03095	16	True	False	1	False	Peripheral
1aod	None	21	VAL	0.48212	26	False	False	0	False	Peripheral
1aod	None	210	SER	0.44816	18	True	False	1	False	Peripheral
1aod	None	211	VAL	0.36042	31	False	False	0	False	Peripheral
1aod	None	212	LYS	1.60578	18	True	False	0	False	Peripheral
1aod	None	213	THR	0.60273	23	True	False	0	False	Peripheral
1aod	None	215	PHE	0.43063	35	False	False	0	False	Peripheral
1aod	None	216	LYS	1.12970	25	True	False	0	False	Peripheral
1aod	None	217	GLU	0.49712	37	False	False	0	False	Peripheral
1aod	None	219	VAL	0.36978	32	False	False	0	False	Peripheral
1aod	None	22	THR	0.74871	21	True	False	0	False	Peripheral
1aod	None	220	GLN	0.94719	26	True	False	0	False	Peripheral
1aod	None	223	TYR	1.24702	26	False	False	0	False	Peripheral
1aod	None	224	GLN	0.93453	31	False	False	0	False	Peripheral
1aod	None	227	LYS	1.09145	16	True	False	0	False	Peripheral
1aod	None	229	ASP	0.73872	26	False	False	0	False	Peripheral
1aod	None	23	THR	0.30179	33	False	False	0	False	Peripheral
1aod	None	230	ASN	0.84956	23	True	False	0	False	Peripheral
1aod	None	231	LYS	0.68698	35	False	False	0	False	Peripheral
1aod	None	24	LYS	0.77165	29	False	False	0	False	Peripheral
1aod	None	240	THR	0.47174	38	False	False	0	False	Peripheral
1aod	None	242	LEU	1.38550	14	True	True	1	False	Peripheral
1aod	None	243	THR	0.92148	13	True	False	2	False	Peripheral
1aod	None	244	PHE	0.64126	32	False	False	0	False	Peripheral
1aod	None	245	THR	0.27240	38	False	False	0	False	Peripheral
1aod	None	247	ARG	1.14177	37	False	False	0	False	Peripheral
1aod	None	248	GLN	0.69371	34	False	False	0	False	Peripheral
1aod	None	25	GLN	0.69010	31	False	False	0	False	Peripheral
1aod	None	251	ALA	0.42127	26	True	False	0	False	Peripheral
1aod	None	252	ALA	0.21999	32	True	False	0	False	Peripheral
1aod	None	255	ASN	0.77018	26	True	False	0	False	Peripheral
1aod	None	256	LYS	0.76044	36	False	False	0	False	Peripheral
1aod	None	259	GLN	1.19489	25	True	False	0	False	Peripheral
1aod	None	260	PHE	0.37446	35	False	False	0	False	Peripheral
1aod	None	262	LEU	0.66934	30	False	False	0	False	Peripheral
1aod	None	263	ASN	0.79036	23	False	False	0	False	Peripheral
1aod	None	264	LEU	0.27616	40	False	False	0	False	Peripheral
1aod	None	265	THR	0.27511	38	False	False	0	False	Peripheral
1aod	None	266	SER	0.50489	17	True	False	1	False	Peripheral
1aod	None	267	GLU	1.03292	18	True	False	0	False	Peripheral
1aod	None	268	LYS	1.22126	16	True	False	0	False	Peripheral
1aod	None	269	VAL	0.38850	35	False	False	0	False	Peripheral
1aod	None	270	ARG	0.59009	35	False	False	0	False	Peripheral
1aod	None	28	SER	0.22288	34	False	False	0	False	Peripheral
1aod	None	281	GLU	1.13589	31	False	False	0	False	Peripheral
1aod	None	282	LYS	1.29217	26	True	False	0	False	Peripheral
1aod	None	283	GLN	1.20792	22	True	False	0	False	Peripheral
1aod	None	286	LYS	1.06662	31	False	False	0	False	Peripheral
1aod	None	287	ASN	0.28951	37	False	False	0	False	Peripheral
1aod	None	29	ALA	0.14510	25	True	False	0	False	Peripheral
1aod	None	290	LYS	1.28970	33	False	False	0	False	Peripheral
1aod	None	293	LYS	1.31982	26	False	False	0	False	Peripheral
1aod	None	294	PHE	0.42595	22	True	False	0	False	Peripheral
1aod	None	31	PRO	0.50084	25	True	False	0	False	Peripheral
1aod	None	32	ASP	0.54656	26	True	False	0	False	Peripheral
1aod	None	33	THR	0.95174	18	True	False	0	False	Peripheral
1aod	None	34	THR	0.20838	35	False	False	0	False	Peripheral
1aod	None	35	ASN	0.30106	33	False	False	0	False	Peripheral
1aod	None	45	HIS	0.31439	50	False	False	0	False	Peripheral
1aod	None	50	TYR	0.43549	38	False	False	0	False	Peripheral
1aod	None	51	ASN	0.67756	31	False	False	0	False	Peripheral
1aod	None	53	ASP	0.36106	27	False	False	0	False	Peripheral
1aod	None	54	ILE	1.09529	18	True	True	1	False	Peripheral
1aod	None	55	THR	0.56529	28	False	False	0	False	Peripheral
1aod	None	57	THR	0.55891	23	True	False	2	False	Peripheral
1aod	None	58	LEU	1.01104	20	True	True	2	True	Peripheral
1aod	None	59	THR	0.41190	28	False	False	0	False	Peripheral
1aod	None	60	LYS	0.70411	28	False	False	0	False	Peripheral
1aod	None	61	PRO	0.67871	24	True	False	0	False	Peripheral
1aod	None	62	LEU	0.94083	33	False	False	0	False	Peripheral
1aod	None	67	THR	0.52587	29	False	False	0	False	Peripheral
1aod	None	69	SER	0.33364	29	False	False	0	False	Peripheral
1aod	None	71	TYR	0.45403	26	False	False	0	False	Peripheral
1aod	None	72	GLN	0.93546	25	True	False	0	False	Peripheral
1aod	None	75	GLU	0.69224	33	False	False	0	False	Peripheral
1aod	None	84	ARG	0.31923	41	False	False	0	False	Peripheral
1aod	None	86	LYS	0.29663	38	False	False	0	False	Peripheral
1aod	None	87	ASP	0.54266	35	False	False	0	False	Peripheral
1aod	None	88	ASN	0.41896	24	True	False	1	False	Peripheral
1aod	None	89	LEU	0.28552	34	False	False	0	False	Peripheral
1aod	None	90	ASN	0.42703	33	False	False	0	False	Peripheral
1aod	None	92	TYR	0.37443	45	False	False	0	False	Peripheral
1aod	None	93	HIS	0.53085	46	False	False	0	False	Peripheral
1aod	None	95	PRO	0.87998	17	True	False	3	False	Peripheral
1aod	None	97	PHE	0.52892	33	False	False	0	False	Peripheral
1aod	None	99	ASN	0.48344	29	False	False	0	False	Peripheral
1apf	A	11	PRO	0.82849	12	True	False	0	False	Peripheral
1apf	A	12	ARG	0.68324	29	False	False	0	False	Peripheral
1apf	A	13	PRO	0.81445	12	True	False	0	False	Peripheral
1apf	A	14	ARG	2.01003	13	True	False	1	False	Peripheral
1apf	A	16	ASN	0.50885	21	True	False	0	False	Peripheral
1apf	A	17	THR	0.72549	24	True	False	3	False	Peripheral
1apf	A	18	LEU	0.76764	29	True	False	0	False	Peripheral
1apf	A	2	VAL	0.78636	20	True	False	2	False	Peripheral
1apf	A	21	ILE	0.51956	38	False	False	0	False	Peripheral
1apf	A	22	LEU	0.36042	37	False	False	0	False	Peripheral
1apf	A	23	TRP	0.57573	47	False	False	0	False	Peripheral
1apf	A	24	PHE	1.13274	21	True	True	1	False	Peripheral
1apf	A	25	TYR	0.97368	25	False	False	0	False	Peripheral
1apf	A	26	PRO	0.86125	15	True	False	2	False	Peripheral
1apf	A	27	SER	0.49384	15	True	False	0	False	Peripheral
1apf	A	3	PRO	0.50552	28	False	False	0	False	Peripheral
1apf	A	31	SER	0.81150	11	True	False	1	False	Peripheral
1apf	A	33	TRP	0.43856	33	False	False	0	False	Peripheral
1apf	A	34	HIS	1.22859	19	True	False	0	False	Peripheral
1apf	A	35	ASN	0.35976	37	False	False	0	False	Peripheral
1apf	A	37	LYS	0.63432	40	False	False	0	False	Peripheral
1apf	A	38	ALA	0.39786	25	True	False	0	False	Peripheral
1apf	A	39	HIS	0.81770	21	True	False	1	False	Peripheral
1apf	A	41	PRO	0.34169	27	False	False	0	False	Peripheral
1apf	A	42	ASN	1.07972	12	True	False	2	False	Peripheral
1apf	A	43	ILE	1.17954	19	True	True	2	True	Peripheral
1apf	A	45	TRP	1.04230	48	False	False	0	False	Peripheral
1apf	A	48	LYS	0.33920	42	False	False	0	False	Peripheral
1apf	A	49	LYS	1.72634	20	True	False	0	False	Peripheral
1apf	A	5	LEU	0.90338	31	True	False	1	False	Peripheral
1apf	A	7	ASP	0.61569	24	True	False	0	False	Peripheral
1apf	A	8	SER	0.50464	22	False	False	0	False	Peripheral
1aqb	None	1	GLU	1.33188	5	True	False	1	False	Peripheral
1aqb	None	10	ARG	1.84992	24	False	False	0	False	Peripheral
1aqb	None	101	ASN	0.58066	22	True	False	1	False	Peripheral
1aqb	None	103	ASP	0.44806	31	False	False	0	False	Peripheral
1aqb	None	105	TRP	0.27554	49	False	False	0	False	Peripheral
1aqb	None	110	ASP	0.39646	22	False	False	0	False	Peripheral
1aqb	None	112	ASP	0.84709	20	True	False	0	False	Peripheral
1aqb	None	113	THR	0.45818	33	False	False	0	False	Peripheral
1aqb	None	12	LYS	0.35623	41	False	False	0	False	Peripheral
1aqb	None	121	ARG	0.37347	29	False	False	0	False	Peripheral
1aqb	None	122	LEU	1.02040	22	False	False	0	False	Peripheral
1aqb	None	123	GLN	0.83059	30	False	False	0	False	Peripheral
1aqb	None	124	ASN	0.59036	25	False	False	0	False	Peripheral
1aqb	None	125	LEU	1.47443	11	True	True	1	True	Peripheral
1aqb	None	126	ASP	0.70656	17	False	False	0	False	Peripheral
1aqb	None	128	THR	0.33997	32	False	False	0	False	Peripheral
1aqb	None	13	GLU	1.04671	22	True	False	0	False	Peripheral
1aqb	None	131	ASP	0.24509	28	False	False	0	False	Peripheral
1aqb	None	139	ARG	0.39308	34	False	False	0	False	Peripheral
1aqb	None	14	ASN	1.12257	14	True	False	0	False	Peripheral
1aqb	None	140	ASP	0.69751	26	True	False	0	False	Peripheral
1aqb	None	141	PRO	0.50084	23	False	False	0	False	Peripheral
1aqb	None	142	HIS	1.31295	14	True	False	0	False	Peripheral
1aqb	None	144	PHE	0.23872	38	False	False	0	False	Peripheral
1aqb	None	145	SER	0.45949	19	True	False	0	False	Peripheral
1aqb	None	146	PRO	0.81445	13	True	False	0	False	Peripheral
1aqb	None	147	GLU	1.19899	16	True	False	0	False	Peripheral
1aqb	None	148	VAL	0.21531	31	False	False	0	False	Peripheral
1aqb	None	149	GLN	0.82125	23	False	False	0	False	Peripheral
1aqb	None	150	LYS	1.05788	21	False	False	0	False	Peripheral
1aqb	None	151	ILE	0.55701	35	False	False	0	False	Peripheral
1aqb	None	153	ARG	1.16871	29	False	False	0	False	Peripheral
1aqb	None	154	GLN	0.82980	26	False	False	0	False	Peripheral
1aqb	None	155	ARG	0.50680	46	False	False	0	False	Peripheral
1aqb	None	156	GLN	0.30911	44	False	False	0	False	Peripheral
1aqb	None	157	GLU	0.75506	26	False	False	0	False	Peripheral
1aqb	None	158	GLU	0.64275	39	False	False	0	False	Peripheral
1aqb	None	16	ASP	0.55980	29	False	False	0	False	Peripheral
1aqb	None	163	ARG	1.51956	19	True	False	1	False	Peripheral
1aqb	None	164	GLN	0.71386	31	False	False	0	False	Peripheral
1aqb	None	166	ARG	1.01169	25	False	False	0	False	Peripheral
1aqb	None	167	ILE	0.98295	21	False	False	0	False	Peripheral
1aqb	None	169	THR	0.59009	26	False	False	0	False	Peripheral
1aqb	None	17	LYS	0.43856	37	False	False	0	False	Peripheral
1aqb	None	170	HIS	0.39812	31	False	False	0	False	Peripheral
1aqb	None	171	ASN	0.58148	18	True	False	0	False	Peripheral
1aqb	None	173	TYR	0.88991	29	False	False	0	False	Peripheral
1aqb	None	175	ASP	1.38915	15	True	False	0	False	Peripheral
1aqb	None	18	ALA	0.49148	23	True	False	0	False	Peripheral
1aqb	None	19	ARG	1.07075	23	False	False	0	False	Peripheral
1aqb	None	2	ARG	1.37516	18	False	False	0	False	Peripheral
1aqb	None	21	SER	0.21004	32	False	False	0	False	Peripheral
1aqb	None	23	THR	0.45566	25	False	False	0	False	Peripheral
1aqb	None	25	TYR	0.62698	40	False	False	0	False	Peripheral
1aqb	None	27	MET	0.20986	49	False	False	0	False	Peripheral
1aqb	None	3	ASP	0.42666	23	False	False	0	False	Peripheral
1aqb	None	30	LYS	0.23419	43	False	False	0	False	Peripheral
1aqb	None	31	ASP	0.33719	32	False	False	0	False	Peripheral
1aqb	None	33	GLU	1.24038	22	False	False	0	False	Peripheral
1aqb	None	35	LEU	0.60849	24	False	False	0	False	Peripheral
1aqb	None	37	LEU	0.28084	45	False	False	0	False	Peripheral
1aqb	None	38	GLN	0.42712	34	False	False	0	False	Peripheral
1aqb	None	39	ASP	0.24925	39	False	False	0	False	Peripheral
1aqb	None	4	CYS	0.33240	32	False	False	0	False	Peripheral
1aqb	None	42	VAL	0.41190	36	False	False	0	False	Peripheral
1aqb	None	44	GLU	0.99962	28	False	False	0	False	Peripheral
1aqb	None	46	SER	0.53576	30	False	False	0	False	Peripheral
1aqb	None	48	ASP	0.64426	17	False	False	0	False	Peripheral
1aqb	None	49	GLU	1.38580	10	True	False	0	False	Peripheral
1aqb	None	5	ARG	1.14395	27	False	False	0	False	Peripheral
1aqb	None	50	ASN	0.93322	11	True	False	0	False	Peripheral
1aqb	None	52	HIS	0.99554	25	False	False	0	False	Peripheral
1aqb	None	54	SER	0.39632	34	False	False	0	False	Peripheral
1aqb	None	56	THR	0.64091	31	False	False	0	False	Peripheral
1aqb	None	57	ALA	0.21063	39	False	False	0	False	Peripheral
1aqb	None	58	LYS	0.60228	37	False	False	0	False	Peripheral
1aqb	None	60	ARG	0.39792	38	False	False	0	False	Peripheral
1aqb	None	62	ARG	1.02642	30	False	False	0	False	Peripheral
1aqb	None	63	LEU	0.39318	24	False	False	0	False	Peripheral
1aqb	None	64	LEU	1.32465	14	True	True	1	False	Peripheral
1aqb	None	65	ASN	0.85635	15	True	False	2	False	Peripheral
1aqb	None	66	ASN	0.91931	13	True	False	2	False	Peripheral
1aqb	None	67	TRP	1.48078	18	True	True	0	False	Peripheral
1aqb	None	68	ASP	0.21972	23	False	False	0	False	Peripheral
1aqb	None	7	SER	0.57848	19	True	False	0	False	Peripheral
1aqb	None	70	CYS	0.24079	27	False	False	0	False	Peripheral
1aqb	None	72	ASP	0.55156	28	False	False	0	False	Peripheral
1aqb	None	73	MET	0.31322	41	False	False	0	False	Peripheral
1aqb	None	74	VAL	0.32297	29	False	False	0	False	Peripheral
1aqb	None	76	THR	0.50056	29	False	False	0	False	Peripheral
1aqb	None	78	THR	0.78363	27	True	False	0	False	Peripheral
1aqb	None	79	ASP	0.45467	28	False	False	0	False	Peripheral
1aqb	None	80	THR	0.24650	26	False	False	0	False	Peripheral
1aqb	None	81	GLU	1.26610	12	True	False	1	False	Peripheral
1aqb	None	82	ASP	0.39935	29	False	False	0	False	Peripheral
1aqb	None	83	PRO	0.50552	31	False	False	0	False	Peripheral
1aqb	None	85	LYS	0.46901	39	False	False	0	False	Peripheral
1aqb	None	87	LYS	0.71480	28	False	False	0	False	Peripheral
1aqb	None	88	MET	0.25636	39	False	False	0	False	Peripheral
1aqb	None	89	LYS	0.83510	30	False	False	0	False	Peripheral
1aqb	None	90	TYR	0.26772	37	False	False	0	False	Peripheral
1aqb	None	91	TRP	0.88058	29	False	False	0	False	Peripheral
1aqb	None	93	VAL	0.76296	24	True	False	0	False	Peripheral
1aqb	None	95	SER	0.72436	14	True	False	3	False	Peripheral
1aqb	None	96	PHE	0.84253	17	False	False	0	False	Peripheral
1aqb	None	98	GLN	0.76332	28	False	False	0	False	Peripheral
1aqb	None	99	LYS	0.95979	23	False	False	0	False	Peripheral
1aql	A	108	ALA	0.24340	34	False	False	0	False	Peripheral
1aql	A	110	LEU	0.30893	44	False	False	0	False	Peripheral
1aql	A	111	MET	0.85703	30	False	False	0	False	Peripheral
1aql	A	115	GLN	0.22697	43	False	False	0	False	Peripheral
1aql	A	117	ALA	0.51488	21	False	False	0	False	Peripheral
1aql	A	118	ASN	0.43715	24	False	False	0	False	Peripheral
1aql	A	119	PHE	1.48379	16	False	False	0	False	Peripheral
1aql	A	12	PHE	0.86125	29	False	False	0	False	Peripheral
1aql	A	120	LEU	1.01572	11	True	True	2	False	Peripheral
1aql	A	121	SER	0.65500	14	False	False	0	False	Peripheral
1aql	A	122	ASN	0.51086	25	False	False	0	False	Peripheral
1aql	A	123	TYR	0.47100	36	False	False	0	False	Peripheral
1aql	A	124	LEU	0.53360	32	False	False	0	False	Peripheral
1aql	A	125	TYR	0.20561	46	False	False	0	False	Peripheral
1aql	A	126	ASP	0.37647	41	False	False	0	False	Peripheral
1aql	A	128	GLU	0.39513	39	False	False	0	False	Peripheral
1aql	A	129	GLU	0.30943	40	False	False	0	False	Peripheral
1aql	A	132	THR	0.26877	40	False	False	0	False	Peripheral
1aql	A	133	ARG	0.64935	36	False	False	0	False	Peripheral
1aql	A	135	ASN	0.51902	35	False	False	0	False	Peripheral
1aql	A	14	GLU	0.60390	30	False	False	0	False	Peripheral
1aql	A	148	LEU	0.23872	50	False	False	0	False	Peripheral
1aql	A	155	ASP	0.56944	24	False	False	0	False	Peripheral
1aql	A	156	SER	0.81823	20	True	False	0	False	Peripheral
1aql	A	157	ASN	0.44849	32	False	False	0	False	Peripheral
1aql	A	159	PRO	0.47743	42	False	False	0	False	Peripheral
1aql	A	16	VAL	0.58041	29	False	False	0	False	Peripheral
1aql	A	168	HIS	0.21734	43	False	False	0	False	Peripheral
1aql	A	169	MET	0.36057	49	False	False	0	False	Peripheral
1aql	A	175	LYS	0.52677	38	False	False	0	False	Peripheral
1aql	A	176	ARG	0.69582	29	False	False	0	False	Peripheral
1aql	A	179	GLU	0.80598	29	True	False	1	False	Peripheral
1aql	A	18	LYS	0.82873	27	False	False	0	False	Peripheral
1aql	A	180	ALA	0.22468	28	False	False	0	False	Peripheral
1aql	A	184	ASP	0.39868	34	False	False	0	False	Peripheral
1aql	A	185	PRO	0.20127	33	False	False	0	False	Peripheral
1aql	A	186	ASP	0.92448	23	True	False	0	False	Peripheral
1aql	A	19	LYS	1.24690	19	True	False	2	False	Peripheral
1aql	A	2	LYS	1.27179	25	True	False	1	False	Peripheral
1aql	A	20	LEU	0.38382	31	False	False	0	False	Peripheral
1aql	A	207	PRO	0.34169	29	False	False	0	False	Peripheral
1aql	A	208	TYR	0.73492	35	False	False	0	False	Peripheral
1aql	A	210	LYS	1.48983	17	True	False	0	False	Peripheral
1aql	A	212	LEU	0.24340	43	False	False	0	False	Peripheral
1aql	A	214	LYS	0.72071	43	False	False	0	False	Peripheral
1aql	A	22	LEU	1.41826	13	True	True	3	True	Peripheral
1aql	A	226	PRO	0.28552	35	False	False	0	False	Peripheral
1aql	A	227	TRP	0.33233	46	False	False	0	False	Peripheral
1aql	A	23	PHE	1.37613	14	True	True	1	False	Peripheral
1aql	A	230	GLN	0.22204	48	False	False	0	False	Peripheral
1aql	A	231	GLN	1.18339	18	False	False	0	False	Peripheral
1aql	A	232	ASP	0.85645	20	False	False	0	False	Peripheral
1aql	A	234	LEU	0.42127	36	False	False	0	False	Peripheral
1aql	A	235	PHE	0.80977	23	False	False	0	False	Peripheral
1aql	A	236	TRP	0.44210	44	False	False	0	False	Peripheral
1aql	A	238	LYS	0.83694	35	False	False	0	False	Peripheral
1aql	A	239	ARG	1.21981	30	False	False	0	False	Peripheral
1aql	A	242	GLU	1.02725	25	True	False	0	False	Peripheral
1aql	A	243	LYS	0.95474	30	False	False	0	False	Peripheral
1aql	A	247	PRO	0.38850	30	True	False	1	False	Peripheral
1aql	A	248	VAL	0.36042	33	False	False	0	False	Peripheral
1aql	A	249	ASP	0.64222	19	True	False	1	False	Peripheral
1aql	A	25	ASP	0.50588	29	False	False	0	False	Peripheral
1aql	A	250	ASP	0.54833	21	True	False	0	False	Peripheral
1aql	A	251	THR	0.23693	37	False	False	0	False	Peripheral
1aql	A	252	SER	0.45520	25	True	False	1	False	Peripheral
1aql	A	253	LYS	0.98556	26	True	False	1	False	Peripheral
1aql	A	257	CYS	0.27278	33	False	False	0	False	Peripheral
1aql	A	259	LYS	0.52783	30	False	False	0	False	Peripheral
1aql	A	260	ILE	1.11869	22	True	False	0	False	Peripheral
1aql	A	261	THR	0.19758	41	True	False	0	False	Peripheral
1aql	A	262	ASP	0.71381	23	True	False	1	False	Peripheral
1aql	A	264	ARG	0.91948	33	False	False	0	False	Peripheral
1aql	A	265	ALA	0.32297	28	False	False	0	False	Peripheral
1aql	A	268	LEU	0.43531	37	False	False	0	False	Peripheral
1aql	A	270	TYR	0.20127	42	False	False	0	False	Peripheral
1aql	A	271	LYS	0.97471	25	False	False	0	False	Peripheral
1aql	A	272	LEU	0.28084	31	False	False	0	False	Peripheral
1aql	A	273	PRO	0.28084	25	False	False	0	False	Peripheral
1aql	A	274	LEU	0.78168	22	False	False	0	False	Peripheral
1aql	A	276	SER	0.79588	15	True	False	0	False	Peripheral
1aql	A	278	GLU	1.18527	13	True	False	0	False	Peripheral
1aql	A	279	TYR	0.96227	27	False	False	0	False	Peripheral
1aql	A	281	LYS	0.20039	37	False	False	0	False	Peripheral
1aql	A	282	LEU	0.34169	34	False	False	0	False	Peripheral
1aql	A	283	HIS	0.47822	28	False	False	0	False	Peripheral
1aql	A	284	TYR	0.54110	29	False	False	0	False	Peripheral
1aql	A	285	LEU	0.20127	34	False	False	0	False	Peripheral
1aql	A	291	ILE	0.39786	34	False	False	0	False	Peripheral
1aql	A	294	ASP	0.56311	20	False	False	0	False	Peripheral
1aql	A	297	PRO	0.30425	31	False	False	0	False	Peripheral
1aql	A	298	ASP	0.75288	26	False	False	0	False	Peripheral
1aql	A	299	ASP	0.66376	23	False	False	0	False	Peripheral
1aql	A	301	VAL	0.44467	25	False	False	0	False	Peripheral
1aql	A	302	ASN	0.72223	19	False	False	0	False	Peripheral
1aql	A	303	LEU	0.20127	41	False	False	0	False	Peripheral
1aql	A	305	ALA	0.49616	25	True	False	0	False	Peripheral
1aql	A	306	ASN	0.47928	40	False	False	0	False	Peripheral
1aql	A	309	ASP	0.56891	31	False	False	0	False	Peripheral
1aql	A	31	LYS	0.48111	41	False	False	0	False	Peripheral
1aql	A	318	ASP	0.39072	43	False	False	0	False	Peripheral
1aql	A	323	LEU	0.59445	34	False	False	0	False	Peripheral
1aql	A	324	PHE	0.58977	37	False	False	0	False	Peripheral
1aql	A	327	MET	0.55256	29	False	False	0	False	Peripheral
1aql	A	329	VAL	0.22468	42	False	False	0	False	Peripheral
1aql	A	330	PRO	0.84253	24	False	False	0	False	Peripheral
1aql	A	332	ILE	0.42595	35	False	False	0	False	Peripheral
1aql	A	333	ASN	0.40517	28	False	False	0	False	Peripheral
1aql	A	335	ASN	0.81177	16	True	False	1	False	Peripheral
1aql	A	336	LYS	1.18912	11	True	False	2	False	Peripheral
1aql	A	337	GLN	0.95835	25	False	False	0	False	Peripheral
1aql	A	338	ASP	0.47252	32	False	False	0	False	Peripheral
1aql	A	340	THR	0.50017	23	False	False	0	False	Peripheral
1aql	A	341	GLU	1.14979	24	False	False	0	False	Peripheral
1aql	A	342	GLU	1.10056	17	True	False	1	False	Peripheral
1aql	A	343	ASP	0.35465	34	False	False	0	False	Peripheral
1aql	A	345	TYR	0.61884	30	False	False	0	False	Peripheral
1aql	A	346	LYS	0.95537	31	False	False	0	False	Peripheral
1aql	A	349	SER	0.26825	36	False	False	0	False	Peripheral
1aql	A	353	VAL	0.55701	27	False	False	0	False	Peripheral
1aql	A	354	THR	0.80841	23	False	False	0	False	Peripheral
1aql	A	357	LEU	1.08593	21	True	True	0	False	Peripheral
1aql	A	358	ARG	1.22459	29	True	False	1	False	Peripheral
1aql	A	361	ASN	0.64396	25	True	False	1	False	Peripheral
1aql	A	362	ALA	0.23404	36	False	False	0	False	Peripheral
1aql	A	364	TYR	0.40596	38	False	False	0	False	Peripheral
1aql	A	365	GLU	1.04889	22	True	False	1	False	Peripheral
1aql	A	366	VAL	0.23404	33	False	False	0	False	Peripheral
1aql	A	368	THR	0.32698	30	False	False	0	False	Peripheral
1aql	A	369	GLU	1.09595	16	True	False	1	False	Peripheral
1aql	A	370	PRO	0.51020	19	False	False	0	False	Peripheral
1aql	A	371	TRP	1.95228	17	True	True	0	False	Peripheral
1aql	A	373	GLN	1.09353	15	True	False	1	False	Peripheral
1aql	A	374	ASP	0.65757	21	True	False	0	False	Peripheral
1aql	A	375	SER	0.63557	14	True	False	1	False	Peripheral
1aql	A	376	SER	0.37372	19	False	False	0	False	Peripheral
1aql	A	378	GLU	0.90622	32	False	False	0	False	Peripheral
1aql	A	379	THR	0.52699	29	False	False	0	False	Peripheral
1aql	A	38	ALA	0.32297	28	False	False	0	False	Peripheral
1aql	A	380	ARG	0.40845	45	False	False	0	False	Peripheral
1aql	A	382	LYS	0.58858	36	False	False	0	False	Peripheral
1aql	A	383	THR	0.24727	42	False	False	0	False	Peripheral
1aql	A	386	ASP	0.40804	40	False	False	0	False	Peripheral
1aql	A	391	ILE	0.20127	41	False	False	0	False	Peripheral
1aql	A	399	ILE	0.52892	36	False	False	0	False	Peripheral
1aql	A	40	LYS	0.61263	23	False	False	0	False	Peripheral
1aql	A	402	ALA	0.21063	39	False	False	0	False	Peripheral
1aql	A	403	GLN	0.32345	40	False	False	0	False	Peripheral
1aql	A	405	LYS	0.47840	43	False	False	0	False	Peripheral
1aql	A	406	SER	0.30675	26	False	False	0	False	Peripheral
1aql	A	407	HIS	0.58533	35	False	False	0	False	Peripheral
1aql	A	409	LYS	1.03026	22	True	False	0	False	Peripheral
1aql	A	410	SER	0.53220	17	True	False	0	False	Peripheral
1aql	A	412	ASN	0.57201	40	False	False	0	False	Peripheral
1aql	A	421	PRO	0.54296	35	False	False	0	False	Peripheral
1aql	A	423	ARG	0.81978	23	False	False	0	False	Peripheral
1aql	A	424	MET	0.79488	26	False	False	0	False	Peripheral
1aql	A	425	PRO	0.72083	15	False	False	0	False	Peripheral
1aql	A	426	ILE	0.94551	16	False	False	0	False	Peripheral
1aql	A	427	TYR	0.40885	36	False	False	0	False	Peripheral
1aql	A	429	LYS	1.60235	17	False	False	0	False	Peripheral
1aql	A	43	GLU	0.72750	25	False	False	0	False	Peripheral
1aql	A	436	ALA	0.28552	33	False	False	0	False	Peripheral
1aql	A	437	ASP	0.29598	43	False	False	0	False	Peripheral
1aql	A	44	LYS	0.88118	32	False	False	0	False	Peripheral
1aql	A	440	GLN	0.34297	35	False	False	0	False	Peripheral
1aql	A	447	PHE	0.22468	35	False	False	0	False	Peripheral
1aql	A	449	THR	0.36250	25	False	False	0	False	Peripheral
1aql	A	450	PRO	0.54296	22	False	False	0	False	Peripheral
1aql	A	451	LEU	1.44166	13	True	True	2	False	Peripheral
1aql	A	454	ARG	0.96975	22	True	False	1	False	Peripheral
1aql	A	455	ALA	0.51488	18	True	False	3	False	Peripheral
1aql	A	456	GLN	0.57225	27	False	False	0	False	Peripheral
1aql	A	458	ARG	0.56343	34	False	False	0	False	Peripheral
1aql	A	459	THR	0.59925	34	False	False	0	False	Peripheral
1aql	A	46	GLU	1.07663	25	False	False	0	False	Peripheral
1aql	A	462	LYS	1.15352	41	False	False	0	False	Peripheral
1aql	A	47	ARG	1.63346	25	False	False	0	False	Peripheral
1aql	A	473	ARG	0.55230	41	False	False	0	False	Peripheral
1aql	A	474	THR	0.35105	28	False	False	0	False	Peripheral
1aql	A	476	ASP	0.47885	32	False	False	0	False	Peripheral
1aql	A	479	THR	0.64598	27	True	False	0	False	Peripheral
1aql	A	48	HIS	0.43697	35	False	False	0	False	Peripheral
1aql	A	481	HIS	0.70297	35	False	False	0	False	Peripheral
1aql	A	482	SER	0.23693	37	False	False	0	False	Peripheral
1aql	A	483	THR	1.06750	21	True	False	1	False	Peripheral
1aql	A	485	PRO	0.38850	34	False	False	0	False	Peripheral
1aql	A	487	ASN	0.70378	29	True	False	0	False	Peripheral
1aql	A	489	ASP	0.73883	32	False	False	0	False	Peripheral
1aql	A	49	PRO	0.65530	16	True	False	0	False	Peripheral
1aql	A	490	PRO	0.64126	31	False	False	0	False	Peripheral
1aql	A	492	THR	0.38118	27	False	False	0	False	Peripheral
1aql	A	493	LEU	0.58977	25	False	False	0	False	Peripheral
1aql	A	494	GLU	1.00908	15	True	False	1	False	Peripheral
1aql	A	495	ASP	0.63600	26	False	False	0	False	Peripheral
1aql	A	498	TYR	0.23006	50	False	False	0	False	Peripheral
1aql	A	5	SER	0.33871	26	False	False	0	False	Peripheral
1aql	A	500	GLU	0.34892	41	False	False	0	False	Peripheral
1aql	A	502	ASN	0.21975	36	False	False	0	False	Peripheral
1aql	A	503	LYS	0.81185	28	False	False	0	False	Peripheral
1aql	A	504	GLN	0.87406	28	False	False	0	False	Peripheral
1aql	A	506	ASP	0.58348	19	True	False	1	False	Peripheral
1aql	A	507	SER	0.63345	16	True	False	2	False	Peripheral
1aql	A	508	ASN	1.00804	18	True	False	1	False	Peripheral
1aql	A	51	TRP	0.23404	24	False	False	0	False	Peripheral
1aql	A	511	LYS	0.75886	30	False	False	0	False	Peripheral
1aql	A	512	LEU	0.58041	27	False	False	0	False	Peripheral
1aql	A	513	HIS	0.78343	25	False	False	0	False	Peripheral
1aql	A	514	LEU	0.35105	41	False	False	0	False	Peripheral
1aql	A	515	ARG	0.51088	29	False	False	0	False	Peripheral
1aql	A	516	THR	0.58791	25	False	False	0	False	Peripheral
1aql	A	517	ASN	0.68547	22	False	False	0	False	Peripheral
1aql	A	518	TYR	0.32248	41	False	False	0	False	Peripheral
1aql	A	519	LEU	0.39786	39	False	False	0	False	Peripheral
1aql	A	52	GLN	1.15893	12	True	False	1	False	Peripheral
1aql	A	520	GLN	0.92902	24	False	False	0	False	Peripheral
1aql	A	522	TRP	0.22936	39	False	False	0	False	Peripheral
1aql	A	523	THR	0.29468	31	False	False	0	False	Peripheral
1aql	A	524	GLN	1.03195	21	True	False	0	False	Peripheral
1aql	A	525	THR	0.64802	30	False	False	0	False	Peripheral
1aql	A	526	TYR	0.29633	40	False	False	0	False	Peripheral
1aql	A	527	GLN	1.00750	21	False	False	0	False	Peripheral
1aql	A	528	ALA	0.41658	18	True	False	0	False	Peripheral
1aql	A	529	LEU	0.25276	34	False	False	0	False	Peripheral
1aql	A	530	PRO	0.60849	18	True	False	1	False	Peripheral
1aql	A	531	THR	0.67294	15	False	False	0	False	Peripheral
1aql	A	532	VAL	0.79572	21	True	False	1	False	Peripheral
1aql	A	54	THR	0.33818	26	True	False	1	False	Peripheral
1aql	A	55	LEU	0.23404	39	False	False	0	False	Peripheral
1aql	A	56	LYS	0.96730	22	True	False	1	False	Peripheral
1aql	A	58	LYS	1.08492	25	False	False	0	False	Peripheral
1aql	A	59	SER	0.52731	20	False	False	0	False	Peripheral
1aql	A	61	LYS	0.67265	45	False	False	0	False	Peripheral
1aql	A	62	LYS	0.89655	29	False	False	0	False	Peripheral
1aql	A	63	ARG	0.41558	44	False	False	0	False	Peripheral
1aql	A	69	LEU	1.21699	16	False	False	0	False	Peripheral
1aql	A	7	TYR	1.24101	23	True	False	0	False	Peripheral
1aql	A	70	THR	0.40522	30	False	False	0	False	Peripheral
1aql	A	71	GLN	0.79799	19	True	False	1	False	Peripheral
1aql	A	72	ASP	0.59757	23	True	False	1	False	Peripheral
1aql	A	74	THR	0.57045	23	True	False	1	False	Peripheral
1aql	A	75	TYR	0.89371	34	False	False	0	False	Peripheral
1aql	A	77	ASN	0.53871	26	False	False	0	False	Peripheral
1aql	A	78	GLU	0.70582	34	False	False	0	False	Peripheral
1aql	A	79	ASP	0.52506	33	False	False	0	False	Peripheral
1aql	A	82	TYR	0.38597	49	False	False	0	False	Peripheral
1aql	A	9	GLU	0.49771	23	True	False	1	False	Peripheral
1aql	A	91	ARG	1.42329	22	False	False	0	False	Peripheral
1aql	A	92	LYS	1.34366	14	True	False	2	False	Peripheral
1aql	A	93	GLU	0.79035	18	True	False	1	False	Peripheral
1aql	A	94	VAL	0.46807	30	False	False	0	False	Peripheral
1aql	A	96	HIS	1.13924	19	True	False	0	False	Peripheral
1aql	A	97	ASP	0.76185	21	True	False	0	False	Peripheral
1as5	A	1	HIS	1.31612	10	True	False	0	False	Peripheral
1as5	A	10	CYS	0.36839	23	True	False	0	False	Peripheral
1as5	A	11	ARG	0.78445	31	False	False	0	False	Peripheral
1as5	A	12	ARG	1.52309	23	True	False	1	False	Peripheral
1as5	A	13	TYR	0.70353	18	False	False	0	False	Peripheral
1as5	A	17	SER	0.72000	17	True	False	0	False	Peripheral
1as5	A	18	SER	0.68072	13	True	False	2	False	Peripheral
1as5	A	19	ALA	0.28552	25	False	False	0	False	Peripheral
1as5	A	20	SER	0.56258	25	False	False	0	False	Peripheral
1as5	A	21	CYS	0.22045	31	False	False	0	False	Peripheral
1as5	A	23	GLN	1.22986	13	True	False	0	False	Peripheral
1as5	A	24	ARG	1.99926	8	True	False	4	False	Peripheral
1as5	A	5	CYS	0.60811	23	True	False	1	False	Peripheral
1as5	A	6	LEU	1.24039	16	True	True	2	True	Peripheral
1as5	A	7	TYR	1.63313	11	True	True	1	False	Peripheral
1as5	A	9	LYS	1.47225	14	True	False	2	False	Peripheral
1atx	None	11	PRO	0.99231	12	True	False	0	False	Peripheral
1atx	None	12	ASN	0.61011	24	True	False	0	False	Peripheral
1atx	None	13	THR	0.68164	17	True	False	0	False	Peripheral
1atx	None	14	ARG	1.37828	18	True	False	1	False	Peripheral
1atx	None	16	ASN	0.74485	24	True	False	0	False	Peripheral
1atx	None	18	MET	0.56368	27	False	False	0	False	Peripheral
1atx	None	19	SER	0.38520	29	True	False	0	False	Peripheral
1atx	None	2	ALA	0.48212	21	True	False	1	False	Peripheral
1atx	None	21	THR	0.28676	36	False	False	0	False	Peripheral
1atx	None	22	ILE	0.34169	34	False	False	0	False	Peripheral
1atx	None	23	TRP	0.75828	35	False	False	0	False	Peripheral
1atx	None	24	VAL	0.91274	18	True	False	2	False	Peripheral
1atx	None	25	PHE	1.12338	12	True	True	1	True	Peripheral
1atx	None	28	PRO	0.32765	18	True	False	0	False	Peripheral
1atx	None	29	SER	0.84525	9	True	False	1	False	Peripheral
1atx	None	3	ALA	0.29957	27	True	False	0	False	Peripheral
1atx	None	31	TRP	0.52131	28	False	False	0	False	Peripheral
1atx	None	32	ASN	1.04879	25	True	False	0	False	Peripheral
1atx	None	33	ASN	0.99836	26	True	False	1	False	Peripheral
1atx	None	35	GLU	0.75238	25	True	False	1	False	Peripheral
1atx	None	37	ARG	1.40246	19	True	False	2	False	Peripheral
1atx	None	38	ALA	0.48680	16	True	False	1	False	Peripheral
1atx	None	40	ILE	1.33869	19	True	True	1	False	Peripheral
1atx	None	42	TYR	1.35672	30	False	False	0	False	Peripheral
1atx	None	45	LYS	0.61146	36	False	False	0	False	Peripheral
1atx	None	46	GLN	1.12347	21	True	False	0	False	Peripheral
1atx	None	5	LEU	0.40254	45	False	False	0	False	Peripheral
1atx	None	7	LYS	0.94088	29	True	False	0	False	Peripheral
1atx	None	8	SER	0.50531	22	True	False	0	False	Peripheral
1aua	A	100	LYS	0.42187	33	False	False	0	False	Peripheral
1aua	A	101	PRO	0.56637	22	False	False	0	False	Peripheral
1aua	A	102	LEU	0.93147	27	False	False	0	False	Peripheral
1aua	A	105	LYS	1.05736	30	False	False	0	False	Peripheral
1aua	A	106	PHE	0.43063	36	False	False	0	False	Peripheral
1aua	A	11	GLU	0.98572	20	True	False	0	False	Peripheral
1aua	A	113	LYS	0.54099	42	False	False	0	False	Peripheral
1aua	A	116	LYS	0.93753	26	False	False	0	False	Peripheral
1aua	A	117	ASP	0.38379	37	False	False	0	False	Peripheral
1aua	A	119	ARG	0.35155	48	False	False	0	False	Peripheral
1aua	A	122	TYR	0.29489	43	False	False	0	False	Peripheral
1aua	A	126	LEU	0.21999	40	False	False	0	False	Peripheral
1aua	A	128	ALA	0.27148	32	False	False	0	False	Peripheral
1aua	A	13	TYR	0.22327	44	False	False	0	False	Peripheral
1aua	A	130	ASN	0.60905	31	False	False	0	False	Peripheral
1aua	A	131	LEU	0.27148	37	False	False	0	False	Peripheral
1aua	A	132	HIS	1.30049	21	True	False	1	False	Peripheral
1aua	A	133	GLU	0.57891	27	True	False	0	False	Peripheral
1aua	A	135	ASN	0.61615	24	True	False	1	False	Peripheral
1aua	A	136	LYS	0.85866	21	True	False	0	False	Peripheral
1aua	A	137	VAL	0.33701	28	False	False	0	False	Peripheral
1aua	A	139	SER	0.38625	22	True	False	0	False	Peripheral
1aua	A	14	PRO	0.35574	37	False	False	0	False	Peripheral
1aua	A	140	GLU	0.66232	30	False	False	0	False	Peripheral
1aua	A	141	GLU	1.32548	17	False	False	0	False	Peripheral
1aua	A	142	ARG	0.81687	35	False	False	0	False	Peripheral
1aua	A	145	LYS	0.54117	39	False	False	0	False	Peripheral
1aua	A	149	TRP	0.23315	42	False	False	0	False	Peripheral
1aua	A	15	GLN	0.51778	32	False	False	0	False	Peripheral
1aua	A	150	GLU	0.27589	35	False	False	0	False	Peripheral
1aua	A	151	TYR	0.49877	40	False	False	0	False	Peripheral
1aua	A	155	VAL	0.41190	31	False	False	0	False	Peripheral
1aua	A	156	GLN	0.66721	34	False	False	0	False	Peripheral
1aua	A	157	TYR	0.28919	43	False	False	0	False	Peripheral
1aua	A	16	ASN	0.89958	28	False	False	0	False	Peripheral
1aua	A	164	ARG	0.22670	40	False	False	0	False	Peripheral
1aua	A	168	HIS	0.42205	38	False	False	0	False	Peripheral
1aua	A	177	MET	0.29849	35	False	False	0	False	Peripheral
1aua	A	178	ASP	0.20092	40	False	False	0	False	Peripheral
1aua	A	18	PRO	0.34637	31	False	False	0	False	Peripheral
1aua	A	180	LYS	1.24264	27	False	False	0	False	Peripheral
1aua	A	182	ILE	0.36042	35	False	False	0	False	Peripheral
1aua	A	183	SER	0.38467	21	True	False	1	False	Peripheral
1aua	A	184	ILE	1.23103	15	True	True	4	True	Peripheral
1aua	A	185	SER	0.70279	15	True	False	3	False	Peripheral
1aua	A	187	ALA	0.35105	27	False	False	0	False	Peripheral
1aua	A	188	TYR	1.32058	20	True	True	2	False	Peripheral
1aua	A	189	SER	0.33687	31	False	False	0	False	Peripheral
1aua	A	19	PRO	0.97827	16	True	False	0	False	Peripheral
1aua	A	191	MET	1.04825	22	False	False	0	False	Peripheral
1aua	A	192	SER	0.53780	22	True	False	1	False	Peripheral
1aua	A	194	VAL	0.51020	27	False	False	0	False	Peripheral
1aua	A	195	ARG	1.38506	19	False	False	0	False	Peripheral
1aua	A	196	GLU	0.75288	29	False	False	0	False	Peripheral
1aua	A	198	SER	0.42948	23	False	False	0	False	Peripheral
[truncated: 970,441 more rows]
